# Supplementary material for: Human gut-derived B. longum subsp. longum strains protect against aging in a d-galactose-induced aging mouse model
Source: Microbiome. 2021 Sep 1;9:180. doi: 10.1186/s40168-021-01108-8 (PMC8411540; doi:10.1186/s40168-021-01108-8)
Supplement: Supplementary file 3 — Additional file 2. Supplementary tables. [file 40168_2021_1108_MOESM3_ESM.xlsx]

## Sheet: Table S1
Table S1 Information of B. longum subsp. longum strains isolated and sequenced in this studya
ID	Strian ID	Tree node tagb	Province	City or smaller district units	Strain	Host	Age	Sex	Longevous district status	Sampling and isolation time	Isolated samplec	Populationd
1	C11-A10-B	NA_NA_C11-A10_NA_108_NA_NA	NA	NA	C11-A10	NA	108	NA	NA	2015	Fece-15-01-1	BLAsia1
2	C1-A13	HeNan_Boai_C1-A13_C1_95_F_N	HeNan	Boai	C1-A13	C1	95	F	N	2015	Fece-C1	BLAsia1
3	C6-A3	HeNan_Boai_C6-A3_C6_101_F_N	HeNan	Boai	C6-A3	C6	101	F	N	2015	Fece-C6	BLAsia1
4	CCFM685	JiangSu_Wuxi_CCFM685_C_0_NA_N	JiangSu	Wuxi	CCFM685	C	0	NA	N	NA	Neonate_C	BLAsia1
5	CCFM686	JiangSu_Wuxi_CCFM686_E_0_NA_N	JiangSu	Wuxi	CCFM686	E	0	NA	N	NA	Neonate_E	BLAsia1
6	CCFM752	NA_NA_CCFM752_Z_0_M_N	NA	NA	CCFM752	Z	0	M	N	NA	Neonate_PA	BLAsia1
7	CCFM756	NA_NA_CCFM756_HaoJinghan_0_F_NA	NA	NA	CCFM756	HaoJinghan	0	F	NA	NA	Neonate_GN	BLAsia1
8	CCFM760	NA_NA_CCFM760_S_0_NA_NA	NA	NA	CCFM760	S	0	NA	NA	NA	Neonate_S	BLAsia1
9	CCFM762	NA_NA_CCFM762_N_0_NA_NA	NA	NA	CCFM762	N	0	NA	NA	NA	Neonate_N	BLAsia1
10	FBJ11M1	BeiJing_Shunyi_FBJ11M1_ZhangXun_46_M_N	BeiJing	Shunyi	FBJ11M1	ZhangXun	46	M	N	2017	BJ11	BLAsia1
11	FBJ14M2	BeiJing_Haidian_FBJ14M2_LiuJunping_27_F_N	BeiJing	Haidian	FBJ14M2	LiuJunping	27	F	N	2017	BJ14	BLAsia1
12	FBJ15M2	BeiJing_Haidian_FBJ15M2_HouYanhong_42_F_N	BeiJing	Haidian	FBJ15M2	HouYanhong	42	F	N	2017	BJ15	BLAsia1
13	FBJ19M2	BeiJing_Haidian_FBJ19M2_LiWei_35_M_N	BeiJing	Haidian	FBJ19M2	LiWei	35	M	N	2017	FBJ19	BLAsia1
14	FBJ20M1	BeiJing_Shunyi_FBJ20M1_ZhaiBiao_61_M_N	BeiJing	Shunyi	FBJ20M1	ZhaiBiao	61	M	N	2017	BJ20	BLAsia1
15	FBJ9M5	BeiJing_HaiDian_FBJ9M5_ZhangYixin_55_F_N	BeiJing	HaiDian	FBJ9M5	ZhangYixin	55	F	N	2017	BJHD9	BLAsia1
16	FGDLZ19M5	GuangDong_Lianzhou_FGDLZ19M5_Chenghuixi_6_F_Y	GuangDong	Lianzhou	FGDLZ19M5	Chenghuixi	6	F	Y	2017	GDLZ19	BLAsia1
17	FGDLZ63M1	GuangDong_Lianzhou_FGDLZ63M1_TangSumin_10_F_Y	GuangDong	Lianzhou	FGDLZ63M1	TangSumin	10	F	Y	2017	GDLZ63	BLAsia1
18	FGDLZ72M1	GuangDong_Lianzhou_FGDLZ72M1_OuShangying_70_F_Y	GuangDong	Lianzhou	FGDLZ72M1	OuShangying	70	F	Y	2017	GDLZ72	BLAsia1
19	FGDLZ8M1	GuangDong_Lianzhou_FGDLZ8M1_ChengTianrong_38_M_Y	GuangDong	Lianzhou	FGDLZ8M1	ChengTianrong	38	M	Y	2017	GDLZ08	BLAsia1
20	FGSYC16M1	GanSu_Jinchang_FGSYC16M1_XiaoYunian_77_M_N	GanSu	Jinchang	FGSYC16M1	XiaoYunian	77	M	N	2017	GSYC16	BLAsia1
21	FGSYC28M4	GanSu_Jinchang_FGSYC28M4_MengQiang_21_M_N	GanSu	Jinchang	FGSYC28M4	MengQiang	21	M	N	2017	FGSYC28	BLAsia1
22	FGSYC85M1	GanSu_Jinchang_FGSYC85M1_XuShengguo_17_M_N	GanSu	Jinchang	FGSYC85M1	XuShengguo	17	M	N	2017	GSYC85	BLAsia1
23	FGSZY16M3	GanSu_ZhangYe_FGSZY16M3_YangYangmaoji_10_M_N	GanSu	ZhangYe	FGSZY16M3	YangYangmaoji	10	M	N	2017	GSZY16	BLAsia1
24	FGSZY56M3	GanSu_ZhangYe_FGSZY56M3_ShiHaiyan_9_F_N	GanSu	ZhangYe	FGSZY56M3	ShiHaiyan	9	F	N	2017	GSZY56	BLAsia1
25	FGSZY6M4	GanSu_ZhangYe_FGSZY6M4_SangJijiacuo_0.7_M_N	GanSu	ZhangYe	FGSZY6M4	SangJijiacuo	0.7	M	N	2017	GSZY6	BLAsia1
26	FGXBM14M6	GuangXi_Bama_FGXBM14M6_HuangFuquan_8_M_Y	GuangXi	Bama	FGXBM14M6	HuangFuquan	8	M	Y	2015	GUXI14	BLAsia1
27	FHaNCM24GMM6	HaiNan_Chengmai_FHaNCM24GMM6_LiYunda_39_M_Y	HaiNan	Chengmai	FHaNCM24GMM6	LiYunda	39	M	Y	2015	FHaNCM24GMM6	BLAsia1
28	FHaNCM25GMM1	HaiNan_Chengmai_FHaNCM25GMM1_Longchang_32_M_Y	HaiNan	Chengmai	FHaNCM25GMM1	Longchang	32	M	Y	2015	FHaNCM25GMM1	BLAsia1
29	FHeJZ25M6	HeNan_Boai_FHeJZ25M6_LiYanzhi_66_F_N	HeNan	Boai	FHeJZ25M6	LiYanzhi	66	F	N	2015	HUNA25	BLAsia1
30	FHeJZ28M10	NA_NA_FHeJZ28M10_NA_48_NA_NA	NA	NA	FHeJZ28M10	NA	48	NA	NA	2015	HUNA28	BLAsia1
31	FHNBA28M10	NA_NA_FHNBA28M10_NA_48_NA_NA	NA	NA	FHNBA28M10	NA	48	NA	NA	2015	Fece-15-01-11	BLAsia1
32	FHNBA4M1	HeNan_Boai_FHNBA4M1_C1_95_F_N	HeNan	Boai	FHNBA4M1	C1	95	F	N	2015	FHNBA4	BLAsia1
33	FHNBO41M2	HeNan_Boai_FHNBO41M2_ZhaoZihan_3_F_N	HeNan	Boai	FHNBO41M2	ZhaoZihan	3	F	N	2015	HUNA41	BLAsia1
34	FHuBZX17M2	HuBei_Zhongxiang_FHuBZX17M2_ZhuXiuyin_68_M_Y	HuBei	Zhongxiang	FHuBZX17M2	ZhuXiuyin	68	M	Y	2015	HUBE150115	BLAsia1
35	FHuBZX30M2	HuBei_Zhongxiang_FHuBZX30M2_PeiJiguo_52_M_Y	HuBei	Zhongxiang	FHuBZX30M2	PeiJiguo	52	M	Y	2015	HUBE150130	BLAsia1
36	FJSNT32M4	JiangSu_Nantong_FJSNT32M4_RenMeihua_63_F_Y	JiangSu	Nantong	FJSNT32M4	RenMeihua	63	F	Y	2017	FJSNT32	BLAsia1
37	FJSNT39M10	JiangSu_Nantong_FJSNT39M10_HuangYoulin_66_M_Y	JiangSu	Nantong	FJSNT39M10	HuangYoulin	66	M	Y	2017	JSNT39	BLAsia1
38	FJSNT40M12	JiangSu_Nantong_FJSNT40M12_YaoXiulan_83_F_Y	JiangSu	Nantong	FJSNT40M12	YaoXiulan	83	F	Y	2017	FJSNT40	BLAsia1
39	FJSNT49M3	JiangSu_Nantong_FJSNT49M3_CongYongzhen_84_F_Y	JiangSu	Nantong	FJSNT49M3	CongYongzhen	84	F	Y	2017	JSNT49	BLAsia1
40	FJSNT53M9	JiangSu_Nantong_FJSNT53M9_CaiYuezhen_98_F_Y	JiangSu	Nantong	FJSNT53M9	CaiYuezhen	98	F	Y	2017	JSNT53	BLAsia1
41	FJSNT54M6	JiangSu_Nantong_FJSNT54M6_ZhuangShufang_63_F_Y	JiangSu	Nantong	FJSNT54M6	ZhuangShufang	63	F	Y	2017	JSNT54	BLAsia1
42	FJSNT70M6	JiangSu_Nantong_FJSNT70M6_XuAilin_102_F_Y	JiangSu	Nantong	FJSNT70M6	XuAilin	102	F	Y	2017	JSNT70	BLAsia1
43	FJSWX14M1	JiangSu_Wuxi_FJSWX14M1_JiangJianda_78_M_N	JiangSu	Wuxi	FJSWX14M1	JiangJianda	78	M	N	2017	JSWX14	BLAsia1
44	FJSWX15M1	JiangSu_Wuxi_FJSWX15M1_HuangShixian_82_M_N	JiangSu	Wuxi	FJSWX15M1	HuangShixian	82	M	N	2017	JSWX15	BLAsia1
45	FJSWX30M1	JiangSu_Wuxi_FJSWX30M1_ChenYunxian_85_F_N	JiangSu	Wuxi	FJSWX30M1	ChenYunxian	85	F	N	2017	JSWX30	BLAsia1
46	FJSWX38M1	JiangSu_Wuxi_FJSWX38M1_ChenNongxian_91_F_N	JiangSu	Wuxi	FJSWX38M1	ChenNongxian	91	F	N	2017	JSWX38	BLAsia1
47	FJSWX9M2	JiangSu_Wuxi_FJSWX9M2_LuoHuizhen_85_F_N	JiangSu	Wuxi	FJSWX9M2	LuoHuizhen	85	F	N	2017	JSWX9	BLAsia1
48	FJSWXJ10M2	JiangSu_Wuxi_FJSWXJ10M2_XieJailin_85_M_N	JiangSu	Wuxi	FJSWXJ10M2	XieJailin	85	M	N	2017	JSWX10	BLAsia1
49	FJSWXJ20M1	JiangSu_Wuxi_FJSWXJ20M1_YangMojin_90_M_N	JiangSu	Wuxi	FJSWXJ20M1	YangMojin	90	M	N	2017	JSWX20	BLAsia1
50	FJSWXJ24M1	JiangSu_Wuxi_FJSWXJ24M1_ZhouHuifang_86_F_N	JiangSu	Wuxi	FJSWXJ24M1	ZhouHuifang	86	F	N	2017	JSWX24	BLAsia1
51	FJSWXJ2M1	JiangSu_Wuxi_FJSWXJ2M1_XuanYuying_87_F_N	JiangSu	Wuxi	FJSWXJ2M1	XuanYuying	87	F	N	2017	JSWX2	BLAsia1
52	FJSWXJ37M4	JiangSu_Wuxi_FJSWXJ37M4_DongJunzhen_79_F_N	JiangSu	Wuxi	FJSWXJ37M4	DongJunzhen	79	F	N	2017	JSWX37	BLAsia1
53	FJSWXJ39M4	JiangSu_Wuxi_FJSWXJ39M4_XuRuiqin_84_F_N	JiangSu	Wuxi	FJSWXJ39M4	XuRuiqin	84	F	N	2017	JSWX39	BLAsia1
54	FJSWXJ3M1	JiangSu_Wuxi_FJSWXJ3M1_ZhangFugen_83_M_N	JiangSu	Wuxi	FJSWXJ3M1	ZhangFugen	83	M	N	2017	JSWX3	BLAsia1
55	FJSWXJ41M1	JiangSu_Wuxi_FJSWXJ41M1_ZhouJuxian_88_F_N	JiangSu	Wuxi	FJSWXJ41M1	ZhouJuxian	88	F	N	2017	JSWX41	BLAsia1
56	FJSWXJ43M4	JiangSu_Wuxi_FJSWXJ43M4_ZhuJindu_83_M_N	JiangSu	Wuxi	FJSWXJ43M4	ZhuJindu	83	M	N	2017	JSWX43	BLAsia1
57	FSCREG14M4-2-1	Tibet_Ruoergai_FSCREG14M4-2-1_yoghurt	Tibet	Ruoergai	FSCREG14M4-2-1	yoghurt	/	/	/	2016	FSCREG14M421	BLAsia1
58	FSCREG2M3-3	Tibet_Ruoergai_FSCREG2M3-3_A1_30_M_N	Tibet	Ruoergai	FSCREG2M3-3	A1	30	M	N	2016	M202F01	BLAsia1
59	FSCREG6M5-3	Tibet_Ruoergai_FSCREG6M5-3_cowfeces	Tibet	Ruoergai	FSCREG6M5-3	cowfeces	/	/	/	2016	FSCREG6M53	BLAsia1
60	FSCREG7M3-3	Tibet_Ruoergai_FSCREG7M3-3_B1_NA_NA_N	Tibet	Ruoergai	FSCREG7M3-3	B1	NA	NA	N	2016	M207F02	BLOthers
61	FSDJN6M3	ShanDong_Jining_FSDJN6M3_Daliang_33_M_N	ShanDong	Jining	FSDJN6M3	Daliang	33	M	N	NA	SDJN6	BLAsia1
62	FSDLZ46M1	ShanDong_Laizhou_FSDLZ46M1_WangEnyong_84_M_Y	ShanDong	Laizhou	FSDLZ46M1	WangEnyong	84	M	Y	2017	SDLZ46	BLAsia1
63	FSDLZ50M2	ShanDong_Laizhou_FSDLZ50M2_YuLanjiang_67_M_Y	ShanDong	Laizhou	FSDLZ50M2	YuLanjiang	67	M	Y	2017	SDLZ50	BLAsia1
64	FSDLZ51M1	ShanDong_Laizhou_FSDLZ51M1_LiShuchun_68_F_Y	ShanDong	Laizhou	FSDLZ51M1	LiShuchun	68	F	Y	2017	SDLZ51	BLAsia1
65	FSDLZ56M1	ShanDong_Laizhou_FSDLZ56M1_ZhangXueli_47_F_Y	ShanDong	Laizhou	FSDLZ56M1	ZhangXueli	47	F	Y	2017	SDLZ56	BLAsia1
66	FSDLZ57M1	ShanDong_Laizhou_FSDLZ57M1_MaWenzhao_48_M_Y	ShanDong	Laizhou	FSDLZ57M1	MaWenzhao	48	M	Y	2017	SDLZ57	BLAsia1
67	FSDLZ59M1	ShanDong_Laizhou_FSDLZ59M1_WangLihui_44_M_Y	ShanDong	Laizhou	FSDLZ59M1	WangLihui	44	M	Y	2017	SDLZ59	BLAsia1
68	FSDLZ61M5	ShanDong_Laizhou_FSDLZ61M5_Chicken_Y	ShanDong	Laizhou	FSDLZ61M5	Chicken	/	/	/	2017	FSDLZ61	BLAsia1
69	FXZDX24M5-1	Tibet_Dazi_FXZDX24M5-1_cowmilk_N	Tibet	Dazi	FXZDX24M5-1	cowmilk	/	/	/	2016	FXZDX24M51	BLAsia1
70	FZXDX6M3-2	Tibet_Dangxiong_FZXDX6M3-2_TuDannima_43_M_N	Tibet	Dangxiong	FZXDX6M3-2	TuDannima	43	M	N	2016	M106R01	BLAsia1
71	GD73	GuangDong_Lianzhou_GD73_TangYoucheng_72_M_Y	GuangDong	Lianzhou	GD73	TangYoucheng	72	M	Y	2017	GDLZ73	BLAsia1
72	GD74	GuangDong_Lianzhou_GD74_TangJiahao_10_M_Y	GuangDong	Lianzhou	GD74	TangJiahao	10	M	Y	2017	GDLZ74	BLAsia1
73	GD78	GuangDong_Lianzhou_GD78_TangFurong_55_M_Y	GuangDong	Lianzhou	GD78	TangFurong	55	M	Y	2017	GDLZ78	BLAsia1
74	GX17-A9	GuangXi_Bama_GX17-A9_HuangQihuan_3_F_Y	GuangXi	Bama	GX17-A9	HuangQihuan	3	F	Y	2015	GXBM150116	BLAsia1
75	HAN2-1	HaiNan_Chengmai_HAN2-1_WuPimo_105_M_Y	HaiNan	Chengmai	HAN2-1	WuPimo	105	M	Y	2015	HENA2	BLAsia1
76	HAN42-10	HaiNan_Chengmai_HAN42-10_ChenRenmin_3_M_Y	HaiNan	Chengmai	HAN42-10	ChenRenmin	3	M	Y	NA	HAN4210	BLAsia1
77	HAN4-25	HaiNan_Chengmai_HAN4-25_XuQiongda_96_F_Y	HaiNan	Chengmai	HAN4-25	XuQiongda	96	F	Y	2015	HENA4	BLAsia1
78	HUB2-25	Hubei_Zhongxiang_HUB2-25_LiuXuexin_103_M_Y	Hubei	Zhongxiang	HUB2-25	LiuXuexin	103	M	Y	2015	HUBE150120	BLAsia1
79	HUB29-14	Hubei_Zhongxiang_HUB29-14_LiYang_32_F_Y	Hubei	Zhongxiang	HUB29-14	LiYang	32	F	Y	2015	HUBE150111	BLAsia1
80	HUB36-17	Hubei_Zhongxiang_HUB36-17_ZhangShanhua_2_M_Y	Hubei	Zhongxiang	HUB36-17	ZhangShanhua	2	M	Y	2015	HUBE150114	BLAsia1
81	HUB37-A12	Hubei_Zhongxiang_HUB37-A12_XieShihan_1_M_Y	Hubei	Zhongxiang	HUB37-A12	XieShihan	1	M	Y	2015	HUBE150134	BLAsia1
82	HUB6-1	Hubei_Zhongxiang_HUB6-1_ZengJichun_95_M_Y	Hubei	Zhongxiang	HUB6-1	ZengJichun	95	M	Y	2015	HUBE150112	BLAsia1
83	M1-20-R01-3	Tibet_Dangxiong_M1-20-R01-3_RiMalamu_9_F_N	Tibet	Dangxiong	M1-20-R01-3	RiMalamu	9	F	N	2016	M120R01	BLAsia1
84	RG2-3	JiangSu_Nantong_RG2-3_XiaBaolu_92_M_Y	JiangSu	Nantong	RG2-3	XiaBaolu	92	M	Y	NA	RG23	BLAsia1
85	RG4-1	JiangSu_Nantong_RG4-1_MaTaitai_96_F_Y	JiangSu	Nantong	RG4-1	MaTaitai	96	F	Y	2017	RG41	BLAsia1
86	WXJ11	JiangSu_Wuxi_WXJ11_ZhangPanxian_78_F_N	JiangSu	Wuxi	WXJ11	ZhangPanxian	78	F	N	2017	JSWX11	BLAsia1
87	WXJ12	JiangSu_Wuxi_WXJ12_PuHuiqing_84_F_N	JiangSu	Wuxi	WXJ12	PuHuiqing	84	F	N	2017	JSWX12	BLAsia1
88	WXJ13	JiangSu_Wuxi_WXJ13_YangAnming_79_M_N	JiangSu	Wuxi	WXJ13	YangAnming	79	M	N	2017	JSWX13	BLAsia1
89	WXJ17	JiangSu_Wuxi_WXJ17_ZhuXueying_83_F_N	JiangSu	Wuxi	WXJ17	ZhuXueying	83	F	N	2017	JSWX17	BLAsia1
90	WXJ18	JiangSu_Wuxi_WXJ18_YangWenda_81_M_N	JiangSu	Wuxi	WXJ18	YangWenda	81	M	N	2017	JSWX18	BLAsia1
91	WXJ2	JiangSu_Wuxi_WXJ2_XuanYuying_87_F_N	JiangSu	Wuxi	WXJ2	XuanYuying	87	F	N	2017	FJSWXJ2	BLAsia1
92	WXJ5	JiangSu_Wuxi_WXJ5_ZhuQiaodi_81_F_N	JiangSu	Wuxi	WXJ5	ZhuQiaodi	81	F	N	2017	JSWX5	BLAsia1
93	z3	JiangSu_Nantong_z3_XieLanying_83_F_Y	JiangSu	Nantong	z3	XieLanying	83	F	Y	2017	JSNT46	BLAsia1
94	ZCC10	GuangDong_Lianzhou_ZCC10_ChengQionge_66_F_Y	GuangDong	Lianzhou	ZCC10	ChengQionge	66	F	Y	2017	GDLZ05	BLAsia1
95	ZCC11	HeNan_Boai_ZCC11_C13_90_F_N	HeNan	Boai	ZCC11	C13	90	F	N	2015	HUNA17	BLAsia1
96	ZCC12	GuangXi_Bama_ZCC12_HuangXianmei_5_F_Y	GuangXi	Bama	ZCC12	HuangXianmei	5	F	Y	2015	GXBM150115	BLAsia1
97	ZCC13	ShanDong_Taian_ZCC13_qixingmu_81_F_N	ShanDong	Taian	ZCC13	qixingmu	81	F	N	NA	FSDTA7	BLAsia1
98	ZCC14	GuangXi_Bama_ZCC14_QinXiuli_35_F_Y	GuangXi	Bama	ZCC14	QinXiuli	35	F	Y	2015	GXBM150112	BLAsia1
99	ZCC15	JiangSu_Nantong_ZCC15_SunJinrong_84_M_Y	JiangSu	Nantong	ZCC15	SunJinrong	84	M	Y	2017	JSNT45	BLAsia1
100	ZCC16	ShanDong_Taian_ZCC16_SunQinxing_59_M_N	ShanDong	Taian	ZCC16	SunQinxing	59	M	N	NA	FSDTA2	BLAsia1
101	ZCC17	NA_NA_ZCC17_NA_108_NA_NA	NA	NA	ZCC17	NA	108	NA	NA	2015	Fece-15-08-07	BLAsia1
102	ZCC18	JiangSu_Nantong_ZCC18_ChenGuiying_84_F_Y	JiangSu	Nantong	ZCC18	ChenGuiying	84	F	Y	2017	JSNT19	BLAsia1
103	ZCC2	Hubei_Zhongxiang_ZCC2_ZengJichun_95_M_Y	Hubei	Zhongxiang	ZCC2	ZengJichun	95	M	Y	2015	FHuBZX1	BLAsia1
104	ZCC5	GuangDong_Lianzhou_ZCC5_TangLinfu_73_M_Y	GuangDong	Lianzhou	ZCC5	TangLinfu	73	M	Y	2017	GDLZ04	BLAsia1
105	ZCC7	ShanDong_Zoucheng_ZCC7_Chenfan_21_M_N	ShanDong	Zoucheng	ZCC7	Chenfan	21	M	N	NA	FSDJN3	BLAsia1
106	ZCC8	ShanDong_Taian_ZCC8_LiangHuifang_85_F_N	ShanDong	Taian	ZCC8	LiangHuifang	85	F	N	NA	FSDTA5	BLAsia1
107	ZCC9	HeNan_Boai_ZCC9_C6_101_F_N	HeNan	Boai	ZCC9	C6	101	F	N	NA	FHNBA1	BLAsia1
108	260	JiangSu_NanTong_260_ChenGuiying_84_F_Y	JiangSu	NanTong	260	ChenGuiying	84	F	Y	2017	FJSNT19	BLAsia1
109	261	JiangSu_NanTong_261_ChenGuiying_84_F_Y	JiangSu	NanTong	261	ChenGuiying	84	F	Y	2017	FJSNT19	BLAsia1
110	262	JiangSu_NanTong_262_ChenGuiying_84_F_Y	JiangSu	NanTong	262	ChenGuiying	84	F	Y	2017	FJSNT19	BLAsia1
111	263	JiangSu_NanTong_263_ChenGuiying_84_F_Y	JiangSu	NanTong	263	ChenGuiying	84	F	Y	2017	FJSNT19	BLAsia1
112	264	JiangSu_NanTong_264_ChenGuiying_84_F_Y	JiangSu	NanTong	264	ChenGuiying	84	F	Y	2017	FJSNT19	BLAsia1
113	265	JiangSu_NanTong_265_ChenGuiying_84_F_Y	JiangSu	NanTong	265	ChenGuiying	84	F	Y	2017	FJSNT19	BLAsia1
114	266	JiangSu_NanTong_266_ChenGuiying_84_F_Y	JiangSu	NanTong	266	ChenGuiying	84	F	Y	2017	FJSNT19	BLAsia1
115	267	JiangSu_NanTong_267_ChenGuiying_84_F_Y	JiangSu	NanTong	267	ChenGuiying	84	F	Y	2017	FJSNT19	BLAsia1
116	268	JiangSu_NanTong_268_CongYongzhen_84_F_Y	JiangSu	NanTong	268	CongYongzhen	84	F	Y	2017	FJSNT49	BLAsia1
117	269	JiangSu_NanTong_269_CongYongzhen_84_F_Y	JiangSu	NanTong	269	CongYongzhen	84	F	Y	2017	FJSNT49	BLAsia1
118	272	JiangSu_NanTong_272_CongYongzhen_84_F_Y	JiangSu	NanTong	272	CongYongzhen	84	F	Y	2017	FJSNTY49	BLAsia1
119	273	SiChuan_ChengDu_273_HuaFang_60_F_N	SiChuan	ChengDu	273	HuaFang	60	F	N	2017	SCCD3	BLAsia1
120	274	SiChuan_ChengDu_274_YuTiansun_90_F_N	SiChuan	ChengDu	274	YuTiansun	90	F	N	2017	SCCD5	BLAsia1
121	276	GanSu_JinChang_276_MengQiang_21_M_N	GanSu	JinChang	276	MengQiang	21	M	N	2017	GSYC28	BLAsia1
122	277	YunNan_LiJiang_277_LiYichun_45_M_N	YunNan	LiJiang	277	LiYichun	45	M	N	2017	YNLS22	BLAsia1
123	278	ShangHai_YangPu_278_ZhuZhaodi_86_F_N	ShangHai	YangPu	278	ZhuZhaodi	86	F	N	2017	SHHK13	BLAsia1
124	279	ShangHai_YangPu_279_ZhuBaozhu_84_F_N	ShangHai	YangPu	279	ZhuBaozhu	84	F	N	2017	SHHK15	BLAsia1
125	280	ShangHai_YangPu_280_ZhangWanhua_93_F_N	ShangHai	YangPu	280	ZhangWanhua	93	F	N	2017	SHHK16	BLAsia1
126	281	ShangHai_YangPu_281_SunShuxian_84_F_N	ShangHai	YangPu	281	SunShuxian	84	F	N	2017	SHHK17	BLAsia1
127	282	ShangHai_YangPu_282_MaoGuihua_82_F_N	ShangHai	YangPu	282	MaoGuihua	82	F	N	2017	SHHK18	BLAsia1
128	283	ShangHai_YangPu_283_ZhengJixian_87_F_N	ShangHai	YangPu	283	ZhengJixian	87	F	N	2017	SHHK22	BLAsia1
129	284	ShangHai_YangPu_284_HuangRuizhen_78_M_N	ShangHai	YangPu	284	HuangRuizhen	78	M	N	2017	SHHK21	BLAsia1
130	285	ShangHai_YangPu_285_BaoXinggui_86_F_N	ShangHai	YangPu	285	BaoXinggui	86	F	N	2017	SHHK25	BLAsia1
131	287	SiChuan_DuJiangyan_287_LvBimao_63_F_Y	SiChuan	DuJiangyan	287	LvBimao	63	F	Y	2017	SCDJY6	BLAsia1
132	288	SiChuan_DuJiangyan_288_ZhaoWei_35_F_Y	SiChuan	DuJiangyan	288	ZhaoWei	35	F	Y	2017	SCDJY7	BLAsia1
133	291	AnHui_WuHu_291_LinJin_54_M_N	AnHui	WuHu	291	LinJin	54	M	N	2017	AHWH21	BLAsia1
134	293	FuJian_NingDe_293_LuXiuni_52_F_N	FuJian	NingDe	293	LuXiuni	52	F	N	2017	FJND13	BLAsia1
135	294	FuJian_NingDe_294_ZhangTiange_27_NA_N	FuJian	NingDe	294	ZhangTiange	27	NA	N	2017	FJND15	BLAsia1
136	295	JiangSu_ChangZhou_295_ChenLiping_41_F_Y	JiangSu	ChangZhou	295	ChenLiping	41	F	Y	2017	JSCZ12	BLAsia1
137	296	JiangSu_NanJing_296_ZhangFan_0.167_NA_N	JiangSu	NanJing	296	ZhangFan	0.167	NA	N	2017	NJJN1	BLAsia1
138	299	ZheJiang_TaiZhou_299_WangQianqian_NA_NA_N	ZheJiang	TaiZhou	299	WangQianqian	NA	NA	N	2017	ZJTZ1	BLAsia1
139	300	Tibet_Dangxiong_300_CiDe_34_F_N	Tibet	Dangxiong	300	CiDe	34	F	N	2016	M123F01	BLOthers
140	301	Tibet_Danxiong_301_ZhaZeng_60_M_N	Tibet	Danxiong	301	ZhaZeng	60	M	N	2016	M128R01	BLOthers
141	302	Tibet_LaSa_302_DunZhu_41_M_N	Tibet	LaSa	302	DunZhu	41	M	N	2016	M1C12	BLAsia1
142	305	ShanDong_HeZe_305_ZhangYan_43_NA_N	ShanDong	HeZe	305	ZhangYan	43	NA	N	2017	SDHZD2	BLAsia1
143	306	ShanDong_HeZe_306_ShiJieya_27_F_N	ShanDong	HeZe	306	ShiJieya	27	F	N	2017	SDHZD3	BLAsia1
144	M2-C-F01-14	Tibet_Ruoergai_M2-C-F01-14_GaRangcuo_40_F_N	Tibet	Ruoergai	M2-C-F01-14	GaRangcuo	40	F	N	2016	M2-C-F01	NA/B. longum subsp. suillum
145	FHeJZ44M8	HeNan_Boai_FHeJZ44M8_SunXiaoran_1_F_N	HeNan	Boai	FHeJZ44M8	SunXiaoran	1	F	N	2015	Fece-HuNa-15-01-44	NA/B. longum subsp. infantis
146	M2-03-F02-27	Tibet_Ruoergai_M2-03-F02-27_NA_1_F_N	Tibet	Ruoergai	M2-03-F02-27	NA	1	F	N	2016	M2-03-F02	NA/B. longum subsp. infantis
147	CCFM688	JiangSu_Wuxi_CCFM685_F_0_NA_N	JiangSu	Wuxi	CCFM685	F	0	NA	N	2015	Neonate_F	NA/B. longum subsp. suis
aThe strains in red do not belong to B. longum subsp. longum, and thus will not be included in the following analysis; the strains highlighted in yellow background were selected to be used in in vitro assays and 6 of them were further used in animal experiments.
bTree node is expressed in the format "isolated province_isolated city_strain name_host name_host age_host gender_isolated from longevous district or not".
cSample name in bold indicates that the corresponding sample had been under 16S rDNA sequencing and/or Bifidobacterial composition analysis in this study.
dPopulation arrangement for each strain as analyzed via fineSTRUCTURE .

## Sheet: Table S2
Table S2 Information of publicly available B. longum subsp. longum genomes
ID	Biosemple	Strian name	Genome ID	Niche	Age	Sex	Continent	Country	Populationa
1	SAMN02673437	LMG 13197	GCF_000741245.1_Biflon_sub.lon	Homo sapiens_intestine	NA	NA	NA	NA	BLOthers
2	SAMN11513273	ZJ1	GCF_005406285.1_ASM540628v1	Homo sapiens_intestine	NA	NA	Asia	China	BLAsia1
3	SAMN06464096	DS1_3	GCF_003094955.1_ASM309495v1	NA	NA	NA	North America	USA	BLOthers
4	SAMN06464100	DS9_3	GCF_003094635.1_ASM309463v1	NA	NA	NA	North America	USA	BLOthers
5	SAMN06464097	DS15_3	GCF_003094855.1_ASM309485v1	NA	NA	NA	North America	USA	BLOthers
6	SAMN06464098	DS18_3	GCF_003094935.1_ASM309493v1	NA	NA	NA	North America	USA	BLOthers
7	SAMN06464099	DS7_3	GCF_003094975.1_ASM309497v1	NA	NA	NA	North America	USA	BLOthers
8	SAMN08949007	DS32_3	GCF_003094995.1_ASM309499v1	NA	NA	NA	North America	USA	BLOthers
9	SAMN04129541	9	GCF_001447955.1_ASM144795v1	NA	NA	NA	North America	USA	BLOthers
10	SAMN04129533	7	GCF_001447975.1_ASM144797v1	NA	NA	NA	North America	USA	BLOthers
11	SAMN08457432	51A	GCF_004936435.1_ASM493643v1	Homo sapiens_intestine	NA	NA	South America	Brazil	BLOthers
12	SAMN07503177	Indica	GCF_002276185.1_ASM227618v1	Homo sapiens_intestine	NA	NA	Asia	India	BLOthers
13	SAMN07958366	DPC6323	GCF_002833215.1_ASM283321v1	Homo sapiens_intestine	NA	NA	Europe	Ireland	BLOthers
14	SAMN07958365	DPC6321	GCF_002832995.1_ASM283299v1	Homo sapiens_intestine	NA	NA	Europe	Ireland	BLOthers
15	SAMN07958364	DPC6320	GCF_002833255.1_ASM283325v1	Homo sapiens_intestine	NA	NA	Europe	Ireland	BLOthers
16	SAMN07958363	DPC6317	GCF_002832945.1_ASM283294v1	Homo sapiens_intestine	NA	NA	Europe	Ireland	BLAsia1
17	SAMN07958362	DPC6316	GCF_002833015.1_ASM283301v1	Homo sapiens_intestine	NA	NA	Europe	Ireland	BLOthers
18	SAMN07958361	APC1504	GCF_002832955.1_ASM283295v1	Homo sapiens_intestine	NA	NA	Europe	Ireland	BLOthers
19	SAMN07958360	APC1503	GCF_002832985.1_ASM283298v1	Homo sapiens_intestine	NA	NA	Europe	Ireland	BLOthers
20	SAMN07958359	APC1482	GCF_002833035.1_ASM283303v1	Homo sapiens_intestine	NA	NA	Europe	Ireland	BLOthers
21	SAMN07958358	APC1480	GCF_002833065.1_ASM283306v1	Homo sapiens_intestine	NA	NA	Europe	Ireland	BLOthers
22	SAMN07958357	APC1478	GCF_002833055.1_ASM283305v1	Homo sapiens_intestine	NA	NA	Europe	Ireland	BLOthers
23	SAMN07958356	APC1477	GCF_002833075.1_ASM283307v1	Homo sapiens_intestine	NA	NA	Europe	Ireland	BLOthers
24	SAMN07958355	APC1476	GCF_002833265.1_ASM283326v1	Homo sapiens_intestine	NA	NA	Europe	Ireland	BLOthers
25	SAMN07958354	APC1473	GCF_002833125.1_ASM283312v1	Homo sapiens_intestine	NA	NA	Europe	Ireland	BLOthers
26	SAMN07958353	APC1472	GCF_002833115.1_ASM283311v1	Homo sapiens_intestine	NA	NA	Europe	Ireland	BLOthers
27	SAMN07958352	APC1468	GCF_002833135.1_ASM283313v1	Homo sapiens_intestine	NA	NA	Europe	Ireland	BLOthers
28	SAMN07958351	APC1466	GCF_002833285.1_ASM283328v1	Homo sapiens_intestine	NA	NA	Europe	Ireland	BLOthers
29	SAMN07958350	APC1465	GCF_002833175.1_ASM283317v1	Homo sapiens_intestine	NA	NA	Europe	Ireland	BLOthers
30	SAMN07958349	APC1464	GCF_002833185.1_ASM283318v1	Homo sapiens_intestine	NA	NA	Europe	Ireland	BLOthers
31	SAMN07958348	APC1462	GCF_002833205.1_ASM283320v1	Homo sapiens_intestine	NA	NA	Europe	Ireland	BLOthers
32	SAMN03093230	GT15	GCF_000772485.1_ASM77248v1	Homo sapiens_intestine	NA	NA	NA	Russia	BLOthers
33	SAMN04497913	121.2	GCA_001576955.1_ASM157695v1	Homo sapiens_intestine	NA	NA	Asia	Singapore	BLOthers
34	SAMN08120363	BB-79	GCF_004125375.1_ASM412537v1	Homo sapiens_intestine	NA	NA	Asia	China	BLOthers
35	SAMN09736966	TM02-7	GCF_003436595.1_ASM343659v1	Homo sapiens_intestine	NA	NA	Asia	China	BLAsia1
36	SAMN09736962	TM01-1	GCF_003437455.1_ASM343745v1	Homo sapiens_intestine	NA	NA	Asia	China	BLAsia1
37	SAMN09736866	TF01-22	GCF_003437995.1_ASM343799v1	Homo sapiens_intestine	NA	NA	Asia	China	BLAsia1
38	SAMN09734186	AF05-2	GCF_003465635.1_ASM346563v1	Homo sapiens_intestine	NA	NA	Asia	China	BLAsia1
39	SAMN09734185	AF05-16	GCF_003465665.1_ASM346566v1	Homo sapiens_intestine	NA	NA	Asia	China	BLAsia1
40	SAMN09734175	AF04-13	GCF_003465745.1_ASM346574v1	Homo sapiens_intestine	NA	NA	Asia	China	BLAsia1
41	SAMN09734172	AF03-27	GCF_003465785.1_ASM346578v1	Homo sapiens_intestine	NA	NA	Asia	China	BLAsia1
42	SAMN09734170	AF03-20	GCF_003466045.1_ASM346604v1	Homo sapiens_intestine	NA	NA	Asia	China	BLAsia1
43	SAMN09734168	AF03-10	GCF_003466075.1_ASM346607v1	Homo sapiens_intestine	NA	NA	Asia	China	BLAsia1
44	SAMN09734782	AM11-5	GCF_003473205.1_ASM347320v1	Homo sapiens_intestine	NA	NA	Asia	China	BLAsia1
45	SAMN09734779	AM11-2	GCF_003472405.1_ASM347240v1	Homo sapiens_intestine	NA	NA	Asia	China	BLAsia1
46	SAMN09734765	AM10-15B	GCF_003472605.1_ASM347260v1	Homo sapiens_intestine	NA	NA	Asia	China	BLAsia1
47	SAMN09734194	AF08-2	GCF_003465545.1_ASM346554v1	Homo sapiens_intestine	NA	NA	Asia	China	BLAsia1
48	SAMN09736986	TM06-1	GCF_003466425.1_ASM346642v1	Homo sapiens_intestine	NA	NA	Asia	China	BLAsia1
49	SAMN09736978	TM05-14	GCF_003466505.1_ASM346650v1	Homo sapiens_intestine	NA	NA	Asia	China	BLAsia1
50	SAMN09736975	TM04-48B	GCF_003466545.1_ASM346654v1	Homo sapiens_intestine	NA	NA	Asia	China	BLAsia2
51	SAMN09736971	TM04-17	GCF_003436505.1_ASM343650v1	Homo sapiens_intestine	NA	NA	Asia	China	BLAsia2
52	SAMN09736908	TF07-39	GCF_003437095.1_ASM343709v1	Homo sapiens_intestine	NA	NA	Asia	China	BLAsia1
53	SAMN09736907	TF07-34	GCF_003437105.1_ASM343710v1	Homo sapiens_intestine	NA	NA	Asia	China	BLAsia1
54	SAMN09736906	TF07-31	GCF_003437135.1_ASM343713v1	Homo sapiens_intestine	NA	NA	Asia	China	BLAsia1
55	SAMN09736897	TF06-45A	GCF_003437715.1_ASM343771v1	Homo sapiens_intestine	NA	NA	Asia	China	BLAsia1
56	SAMN09736888	TF06-12AC	GCF_003438485.1_ASM343848v1	Homo sapiens_intestine	NA	NA	Asia	China	BLAsia1
57	SAMN09734785	AM12-16	GCF_003472305.1_ASM347230v1	Homo sapiens_intestine	NA	NA	Asia	China	BLAsia1
58	SAMN09734882	AM20-3	GCF_003471345.1_ASM347134v1	Homo sapiens_intestine	NA	NA	Asia	China	BLAsia1
59	SAMN09734881	AM20-19AC	GCF_003471385.1_ASM347138v1	Homo sapiens_intestine	NA	NA	Asia	China	BLAsia1
60	SAMN09734826	AM16-2	GCF_003471915.1_ASM347191v1	Homo sapiens_intestine	NA	NA	Asia	China	BLAsia1
61	SAMN09734240	AF13-41	GCF_003464805.1_ASM346480v1	Homo sapiens_intestine	NA	NA	Asia	China	BLOthers
62	SAMN09734235	AF13-34	GCF_003465365.1_ASM346536v1	Homo sapiens_intestine	NA	NA	Asia	China	BLOthers
63	SAMN09734892	AM21-20	GCF_003471245.1_ASM347124v1	Homo sapiens_intestine	NA	NA	Asia	China	BLAsia1
64	SAMN09734884	AM20-39	GCF_003471355.1_ASM347135v1	Homo sapiens_intestine	NA	NA	Asia	China	BLAsia1
65	SAMN09734258	AF14-34	GCF_003464575.1_ASM346457v1	Homo sapiens_intestine	NA	NA	Asia	China	BLOthers
66	SAMN09734253	AF14-22	GCF_003464685.1_ASM346468v1	Homo sapiens_intestine	NA	NA	Asia	China	BLOthers
67	SAMN09734211	AF11-41	GCF_003465095.1_ASM346509v1	Homo sapiens_intestine	NA	NA	Asia	China	BLAsia1
68	SAMN09734206	AF11-12	GCF_003465455.1_ASM346545v1	Homo sapiens_intestine	NA	NA	Asia	China	BLAsia1
69	SAMN09736802	OM05-2BH	GCF_003438385.1_ASM343838v1	Homo sapiens_intestine	NA	NA	Asia	China	BLAsia1
70	SAMN09736665	OF01-16	GCF_003463285.1_ASM346328v1	Homo sapiens_intestine	NA	NA	Asia	China	BLAsia1
71	SAMN09736466	AM34-3	GCF_003467905.1_ASM346790v1	Homo sapiens_intestine	NA	NA	Asia	China	BLAsia1
72	SAMN09736426	AM31-13LB	GCF_003468805.1_ASM346880v1	Homo sapiens_intestine	NA	NA	Asia	China	BLAsia1
73	SAMN09736422	AM30-9LB	GCF_003468825.1_ASM346882v1	Homo sapiens_intestine	NA	NA	Asia	China	BLAsia1
74	SAMN09734529	AF27-1BH	GCF_003457975.1_ASM345797v1	Homo sapiens_intestine	NA	NA	Asia	China	BLAsia1
75	SAMN09734508	AF26-10	GCF_003458335.1_ASM345833v1	Homo sapiens_intestine	NA	NA	Asia	China	BLAsia1
76	SAMN09736542	AM42-13AT	GCF_003468005.1_ASM346800v1	Homo sapiens_intestine	NA	NA	Asia	China	BLAsia1
77	SAMN09736517	AM39-8AC	GCF_003467395.1_ASM346739v1	Homo sapiens_intestine	NA	NA	Asia	China	BLAsia1
78	SAMN09736509	AM39-10AC	GCF_003468265.1_ASM346826v1	Homo sapiens_intestine	NA	NA	Asia	China	BLAsia1
79	SAMN09734632	AF36-1	GCF_003474905.1_ASM347490v1	Homo sapiens_intestine	NA	NA	Asia	China	BLAsia1
80	SAMN09734620	AF35-13AC	GCF_003475025.1_ASM347502v1	Homo sapiens_intestine	NA	NA	Asia	China	BLAsia1
81	SAMN09734618	AF34-9AC	GCF_003475055.1_ASM347505v1	Homo sapiens_intestine	NA	NA	Asia	China	BLAsia1
82	SAMN09734565	AF30-12	GCF_003475835.1_ASM347583v1	Homo sapiens_intestine	NA	NA	Asia	China	BLAsia1
83	SAMN09734564	AF30-11	GCF_003475865.1_ASM347586v1	Homo sapiens_intestine	NA	NA	Asia	China	BLAsia1
84	SAMN09736919	TF08-4AC	GCF_003437695.1_ASM343769v1	Homo sapiens_intestine	NA	NA	Asia	China	BLAsia1
85	SAMN06368681	MCC10212	GCF_004334555.1_ASM433455v1	Homo sapiens_intestine	33	male	Asia	Japan	BLAsia2
86	SAMN06368680	MCC10130	GCF_004334625.1_ASM433462v1	Homo sapiens_intestine	91	male	Asia	Japan	BLAsia2
87	SAMN06368679	MCC10129	GCF_004334775.1_ASM433477v1	Homo sapiens_intestine	98	female	Asia	Japan	BLAsia2
88	SAMN06368678	MCC10128	GCF_004334785.1_ASM433478v1	Homo sapiens_intestine	83	female	Asia	Japan	BLAsia2
89	SAMN06368677	MCC10127	GCF_004334615.1_ASM433461v1	Homo sapiens_intestine	81	female	Asia	Japan	BLAsia2
90	SAMN06368676	MCC10126	GCF_004334635.1_ASM433463v1	Homo sapiens_intestine	2	female	Asia	Japan	BLAsia2
91	SAMN06368675	MCC10125	GCF_004334795.1_ASM433479v1	Homo sapiens_intestine	3	male	Asia	Japan	BLAsia2
92	SAMN06368674	MCC10124	GCF_004334645.1_ASM433464v1	Homo sapiens_intestine	5	female	Asia	Japan	BLAsia2
93	SAMN06368673	MCC10123	GCF_004334815.1_ASM433481v1	Homo sapiens_intestine	4	male	Asia	Japan	BLAsia2
94	SAMN06368672	MCC10122	GCF_004334855.1_ASM433485v1	Homo sapiens_intestine	3	female	Asia	Japan	BLAsia2
95	SAMN06368671	MCC10121	GCF_004334695.1_ASM433469v1	Homo sapiens_intestine	71	male	Asia	Japan	BLAsia2
96	SAMN06368670	MCC10120	GCF_004334715.1_ASM433471v1	Homo sapiens_intestine	2	male	Asia	Japan	BLAsia2
97	SAMN06368669	MCC10119	GCF_004334865.1_ASM433486v1	Homo sapiens_intestine	2	male	Asia	Japan	BLAsia2
98	SAMN06368668	MCC10118	GCF_004334705.1_ASM433470v1	Homo sapiens_intestine	8	female	Asia	Japan	BLAsia2
99	SAMN06368667	MCC10117	GCF_004334745.1_ASM433474v1	Homo sapiens_intestine	60	female	Asia	Japan	BLOthers
100	SAMN06368666	MCC10116	GCF_004332945.1_ASM433294v1	Homo sapiens_intestine	80	female	Asia	Japan	BLAsia2
101	SAMN06368665	MCC10115	GCF_004332645.1_ASM433264v1	Homo sapiens_intestine	55	male	Asia	Japan	BLAsia2
102	SAMN06368664	MCC10114	GCF_004332625.1_ASM433262v1	Homo sapiens_intestine	5	male	Asia	Japan	BLAsia2
103	SAMN06368663	MCC10113	GCF_004332635.1_ASM433263v1	Homo sapiens_intestine	1.41667	male	Asia	Japan	BLAsia2
104	SAMN06368662	MCC10112	GCF_004332935.1_ASM433293v1	Homo sapiens_intestine	4	female	Asia	Japan	BLAsia2
105	SAMN06368661	MCC10111	GCF_004332655.1_ASM433265v1	Homo sapiens_intestine	36	female	Asia	Japan	BLAsia2
106	SAMN06368660	MCC10108	GCF_004332665.1_ASM433266v1	Homo sapiens_intestine	0.152778	male	Asia	Japan	BLAsia2
107	SAMN06368659	MCC10107	GCF_004332765.1_ASM433276v1	Homo sapiens_intestine	0.255556	male	Asia	Japan	BLAsia2
108	SAMN06368658	MCC10106	GCF_004332735.1_ASM433273v1	Homo sapiens_intestine	0.0694444	male	Asia	Japan	BLAsia2
109	SAMN06368657	MCC10103	GCF_004333005.1_ASM433300v1	Homo sapiens_intestine	0.916667	male	Asia	Japan	BLOthers
110	SAMN06368656	MCC10102	GCF_004332755.1_ASM433275v1	Homo sapiens_intestine	11	male	Asia	Japan	BLAsia2
111	SAMN06368655	MCC10101	GCF_004332725.1_ASM433272v1	Homo sapiens_intestine	10	male	Asia	Japan	BLAsia2
112	SAMN06368654	MCC10100	GCF_004332965.1_ASM433296v1	Homo sapiens_intestine	12	male	Asia	Japan	BLAsia2
113	SAMN06368653	MCC10099	GCF_004332745.1_ASM433274v1	Homo sapiens_intestine	18	female	Asia	Japan	BLAsia2
114	SAMN06368652	MCC10098	GCF_004332835.1_ASM433283v1	Homo sapiens_intestine	17	male	Asia	Japan	BLAsia2
115	SAMN06368651	MCC10097	GCF_004332825.1_ASM433282v1	Homo sapiens_intestine	40	male	Asia	Japan	BLAsia2
116	SAMN06368650	MCC10096	GCF_004333045.1_ASM433304v1	Homo sapiens_intestine	72	female	Asia	Japan	BLAsia2
117	SAMN06368649	MCC10095	GCF_004332855.1_ASM433285v1	Homo sapiens_intestine	71	female	Asia	Japan	BLAsia2
118	SAMN06368648	MCC10094	GCF_004332895.1_ASM433289v1	Homo sapiens_intestine	57	female	Asia	Japan	BLAsia2
119	SAMN06368647	MCC10093	GCF_004332865.1_ASM433286v1	Homo sapiens_intestine	55	female	Asia	Japan	BLAsia2
120	SAMN06368646	MCC10092	GCF_004332925.1_ASM433292v1	Homo sapiens_intestine	50	male	Asia	Japan	BLAsia2
121	SAMN06368645	MCC10091	GCF_004333015.1_ASM433301v1	Homo sapiens_intestine	31	female	Asia	Japan	BLAsia2
122	SAMN06368644	MCC10090	GCF_004333035.1_ASM433303v1	Homo sapiens_intestine	25	female	Asia	Japan	BLAsia2
123	SAMN06368643	MCC10089	GCF_004333065.1_ASM433306v1	Homo sapiens_intestine	21	male	Asia	Japan	BLAsia2
124	SAMN06368642	MCC10087	GCF_004333105.1_ASM433310v1	Homo sapiens_intestine	1.25	female	Asia	Japan	BLAsia2
125	SAMN06368641	MCC10086	GCF_004333115.1_ASM433311v1	Homo sapiens_intestine	0.416667	female	Asia	Japan	BLAsia2
126	SAMN06368640	MCC10085	GCF_004334105.1_ASM433410v1	Homo sapiens_intestine	98	male	Asia	Japan	BLAsia2
127	SAMN06368639	MCC10084	GCF_004333125.1_ASM433312v1	Homo sapiens_intestine	98	male	Asia	Japan	BLAsia2
128	SAMN06368638	MCC10083	GCF_004334145.1_ASM433414v1	Homo sapiens_intestine	92	male	Asia	Japan	BLAsia2
129	SAMN06368637	MCC10081	GCF_004333165.1_ASM433316v1	Homo sapiens_intestine	88	female	Asia	Japan	BLAsia2
130	SAMN06368636	MCC10080	GCF_004333175.1_ASM433317v1	Homo sapiens_intestine	86	male	Asia	Japan	BLAsia2
131	SAMN06368635	MCC10079	GCF_004333215.1_ASM433321v1	Homo sapiens_intestine	76	female	Asia	Japan	BLAsia2
132	SAMN06368634	MCC10078	GCF_004333205.1_ASM433320v1	Homo sapiens_intestine	85	male	Asia	Japan	BLAsia2
133	SAMN06368633	MCC10077	GCF_004334155.1_ASM433415v1	Homo sapiens_intestine	83	male	Asia	Japan	BLAsia2
134	SAMN06368632	MCC10076	GCF_004333235.1_ASM433323v1	Homo sapiens_intestine	84	male	Asia	Japan	BLAsia1
135	SAMN06368631	MCC10075	GCF_004333265.1_ASM433326v1	Homo sapiens_intestine	77	female	Asia	Japan	BLAsia2
136	SAMN06368630	MCC10074	GCF_004334165.1_ASM433416v1	Homo sapiens_intestine	74	male	Asia	Japan	BLAsia2
137	SAMN06368629	MCC10073	GCF_004333275.1_ASM433327v1	Homo sapiens_intestine	82	male	Asia	Japan	BLAsia2
138	SAMN06368628	MCC10072	GCF_004334205.1_ASM433420v1	Homo sapiens_intestine	81	male	Asia	Japan	BLAsia2
139	SAMN06368627	MCC10071	GCF_004333305.1_ASM433330v1	Homo sapiens_intestine	80	male	Asia	Japan	BLAsia2
140	SAMN06368626	MCC10070	GCF_004333325.1_ASM433332v1	Homo sapiens_intestine	79	female	Asia	Japan	BLAsia2
141	SAMN06368625	MCC10069	GCF_004333335.1_ASM433333v1	Homo sapiens_intestine	79	female	Asia	Japan	BLAsia2
142	SAMN06368624	MCC10068	GCF_004333365.1_ASM433336v1	Homo sapiens_intestine	78	male	Asia	Japan	BLAsia2
143	SAMN06368623	MCC10067	GCF_004333375.1_ASM433337v1	Homo sapiens_intestine	75	female	Asia	Japan	BLAsia2
144	SAMN06368622	MCC10066	GCF_004333385.1_ASM433338v1	Homo sapiens_intestine	73	male	Asia	Japan	BLAsia2
145	SAMN06368621	MCC10064	GCF_004333425.1_ASM433342v1	Homo sapiens_intestine	80	female	Asia	Japan	BLAsia2
146	SAMN06368620	MCC10062	GCF_004333445.1_ASM433344v1	Homo sapiens_intestine	68	male	Asia	Japan	BLAsia2
147	SAMN06368619	MCC10060	GCF_004333465.1_ASM433346v1	Homo sapiens_intestine	65	female	Asia	Japan	BLAsia2
148	SAMN06368618	MCC10059	GCF_004334235.1_ASM433423v1	Homo sapiens_intestine	65	female	Asia	Japan	BLAsia2
149	SAMN06368617	MCC10058	GCF_004334215.1_ASM433421v1	Homo sapiens_intestine	65	female	Asia	Japan	BLAsia2
150	SAMN06368616	MCC10057	GCF_004334255.1_ASM433425v1	Homo sapiens_intestine	64	female	Asia	Japan	BLAsia2
151	SAMN06368615	MCC10056	GCF_004333475.1_ASM433347v1	Homo sapiens_intestine	63	female	Asia	Japan	BLAsia2
152	SAMN06368614	MCC10055	GCF_004333455.1_ASM433345v1	Homo sapiens_intestine	63	female	Asia	Japan	BLAsia2
153	SAMN06368613	MCC10054	GCF_004334245.1_ASM433424v1	Homo sapiens_intestine	62	male	Asia	Japan	BLAsia2
154	SAMN06368612	MCC10053	GCF_004333515.1_ASM433351v1	Homo sapiens_intestine	61	female	Asia	Japan	BLOthers
155	SAMN06368611	MCC10052	GCF_004333535.1_ASM433353v1	Homo sapiens_intestine	59	male	Asia	Japan	BLAsia2
156	SAMN06368610	MCC10051	GCF_004334285.1_ASM433428v1	Homo sapiens_intestine	57	female	Asia	Japan	BLAsia2
157	SAMN06368609	MCC10050	GCF_004333555.1_ASM433355v1	Homo sapiens_intestine	54	male	Asia	Japan	BLAsia2
158	SAMN06368608	MCC10048	GCF_004333565.1_ASM433356v1	Homo sapiens_intestine	51	male	Asia	Japan	BLAsia2
159	SAMN06368607	MCC10047	GCF_004334325.1_ASM433432v1	Homo sapiens_intestine	51	female	Asia	Japan	BLAsia2
160	SAMN06368606	MCC10046	GCF_004333575.1_ASM433357v1	Homo sapiens_intestine	50	female	Asia	Japan	BLAsia2
161	SAMN06368605	MCC10045	GCF_004333625.1_ASM433362v1	Homo sapiens_intestine	49	male	Asia	Japan	BLAsia2
162	SAMN06368604	MCC10044	GCF_004333645.1_ASM433364v1	Homo sapiens_intestine	49	female	Asia	Japan	BLAsia2
163	SAMN06368603	MCC10043	GCF_004333635.1_ASM433363v1	Homo sapiens_intestine	48	female	Asia	Japan	BLAsia2
164	SAMN06368602	MCC10042	GCF_004333675.1_ASM433367v1	Homo sapiens_intestine	48	male	Asia	Japan	BLAsia2
165	SAMN06368601	MCC10041	GCF_004333695.1_ASM433369v1	Homo sapiens_intestine	47	female	Asia	Japan	BLAsia2
166	SAMN06368600	MCC10040	GCF_004334345.1_ASM433434v1	Homo sapiens_intestine	44	male	Asia	Japan	BLAsia2
167	SAMN06368599	MCC10039	GCF_004334335.1_ASM433433v1	Homo sapiens_intestine	41	male	Asia	Japan	BLAsia2
168	SAMN06368598	MCC10038	GCF_004334365.1_ASM433436v1	Homo sapiens_intestine	41	female	Asia	Japan	BLAsia2
169	SAMN06368597	MCC10036	GCF_004333735.1_ASM433373v1	Homo sapiens_intestine	37	male	Asia	Japan	BLAsia2
170	SAMN06368596	MCC10035	GCF_004333715.1_ASM433371v1	Homo sapiens_intestine	37	female	Asia	Japan	BLAsia2
171	SAMN06368595	MCC10034	GCF_004333765.1_ASM433376v1	Homo sapiens_intestine	37	male	Asia	Japan	BLAsia2
172	SAMN06368594	MCC10033	GCF_004333775.1_ASM433377v1	Homo sapiens_intestine	35	female	Asia	Japan	BLAsia2
173	SAMN06368593	MCC10031	GCF_004333785.1_ASM433378v1	Homo sapiens_intestine	33	male	Asia	Japan	BLAsia2
174	SAMN06368592	MCC10030	GCF_004334355.1_ASM433435v1	Homo sapiens_intestine	33	female	Asia	Japan	BLAsia2
175	SAMN06368591	MCC10029	GCF_004333795.1_ASM433379v1	Homo sapiens_intestine	33	male	Asia	Japan	BLAsia2
176	SAMN06368590	MCC10028	GCF_004334425.1_ASM433442v1	Homo sapiens_intestine	33	female	Asia	Japan	BLAsia2
177	SAMN06368589	MCC10027	GCF_004334445.1_ASM433444v1	Homo sapiens_intestine	32	male	Asia	Japan	BLAsia2
178	SAMN06368588	MCC10025	GCF_004333845.1_ASM433384v1	Homo sapiens_intestine	29	female	Asia	Japan	BLAsia2
179	SAMN06368587	MCC10023	GCF_004333855.1_ASM433385v1	Homo sapiens_intestine	26	female	Asia	Japan	BLAsia2
180	SAMN06368586	MCC10022	GCF_004333895.1_ASM433389v1	Homo sapiens_intestine	26	female	Asia	Japan	BLAsia2
181	SAMN06368585	MCC10021	GCF_004333875.1_ASM433387v1	Homo sapiens_intestine	25	male	Asia	Japan	BLAsia2
182	SAMN06368584	MCC10019	GCF_004334435.1_ASM433443v1	Homo sapiens_intestine	22	female	Asia	Japan	BLAsia2
183	SAMN06368583	MCC10018	GCF_004333905.1_ASM433390v1	Homo sapiens_intestine	19	male	Asia	Japan	BLAsia2
184	SAMN06368582	MCC10017	GCF_004333935.1_ASM433393v1	Homo sapiens_intestine	14	male	Asia	Japan	BLAsia2
185	SAMN06368581	MCC10016	GCF_004334465.1_ASM433446v1	Homo sapiens_intestine	12	female	Asia	Japan	BLAsia2
186	SAMN06368580	MCC10015	GCF_004333925.1_ASM433392v1	Homo sapiens_intestine	10	female	Asia	Japan	BLAsia2
187	SAMN06368579	MCC10014	GCF_004333975.1_ASM433397v1	Homo sapiens_intestine	9	male	Asia	Japan	BLAsia2
188	SAMN06368578	MCC10012	GCF_004333995.1_ASM433399v1	Homo sapiens_intestine	5	male	Asia	Japan	BLAsia2
189	SAMN06368577	MCC10011	GCF_004334485.1_ASM433448v1	Homo sapiens_intestine	3	female	Asia	Japan	BLAsia2
190	SAMN06368576	MCC10010	GCF_004334005.1_ASM433400v1	Homo sapiens_intestine	3	male	Asia	Japan	BLAsia2
191	SAMN06368575	MCC10009	GCF_004334515.1_ASM433451v1	Homo sapiens_intestine	3	female	Asia	Japan	BLAsia2
192	SAMN06368574	MCC10008	GCF_004334035.1_ASM433403v1	Homo sapiens_intestine	2	male	Asia	Japan	BLAsia2
193	SAMN06368573	MCC10007	GCF_004334045.1_ASM433404v1	Homo sapiens_intestine	1.75	female	Asia	Japan	BLAsia2
194	SAMN06368572	MCC10006	GCF_004334535.1_ASM433453v1	Homo sapiens_intestine	1	male	Asia	Japan	BLAsia2
195	SAMN06368571	MCC10004	GCF_004334065.1_ASM433406v1	Homo sapiens_intestine	0.833333	male	Asia	Japan	BLAsia2
196	SAMN06368570	MCC10003	GCF_004334075.1_ASM433407v1	Homo sapiens_intestine	0.333333	female	Asia	Japan	BLAsia2
197	SAMN06368569	MCC10002	GCF_004334545.1_ASM433454v1	Homo sapiens_intestine	0.333333	male	Asia	Japan	BLAsia2
198	SAMN03105207	VMKB44	GCF_000786175.1_ASM78617v1	Homo sapiens_intestine	NA	NA	Europe	Russia	BLOthers
199	SAMN06606733	ICIS-505	GCF_003790375.1_ASM379037v1	Homo sapiens_intestine	NA	NA	NA	Russia	BLOthers
200	SAMN02471972	E18	GCF_000497735.1_BLONGv1.0	Homo sapiens_intestine	NA	NA	Europe	Germany	BLOthers
201	SAMN10644101	VKPM Ac-1636	GCF_003990235.1_ASM399023v1	Homo sapiens_intestine	NA	NA	Europe	Russia	BLOthers
202	SAMN04155602	379	GCF_001595465.1_ASM159546v1	Homo sapiens_intestine	NA	NA	Europe	Russia	BLOthers
203	SAMN08020367	UBA9129	GCA_003531035.1_ASM353103v1	Homo sapiens_intestine	NA	NA	NA	NA	BLOthers
204	SAMN04263942	MC-42	GCF_001516925.1_ASM151692v1	Homo sapiens_intestine	NA	NA	NA	Russia	BLOthers
205	SAMN03775040	BLOI2	GCF_001275745.1_assBLOI2	Homo sapiens_intestine	NA	NA	Europe	Italy	BLOthers
206	SAMN05916052	296B	GCF_001892965.1_ASM189296v1	Homo sapiens_intestine	NA	NA	Europe	Italy	BLOthers
207	SAMN06109230	W11	GCF_001940535.1_BlonW11v1	Homo sapiens_intestine	NA	NA	Europe	Italy	BLOthers
208	SAMEA4412687	NCTC11818	GCF_900637335.1_50618_H02	Homo sapiens_intestine	NA	NA	NA	NA	BLOthers
209	SAMN09691177	BORI	GCF_003342655.1_ASM334265v1	Homo sapiens_intestine	NA	NA	Asia	Korea	BLAsia1
210	SAMN02463677	CCUG 52486	GCF_000155415.1_ASM15541v1	Homo sapiens_intestine	NA	NA	Europe	Italy	BLOthers
211	SAMN00001475	ATCC 55813	GCF_000003135.1_ASM313v1	Homo sapiens_intestine	NA	NA	NA	NA	BLAsia1
212	SAMN02463822	12_1_47BFAA	GCF_000185665.1_ASM18566v1	Homo sapiens_NA	NA	NA	NA	NA	BLOthers
213	SAMN10863261	1001271st1_B4	GCF_005844345.1_ASM584434v1	Homo sapiens_intestine	NA	NA	North America	USA	BLOthers
214	SAMN10863239	1001175st1_G10	GCF_005844715.1_ASM584471v1	Homo sapiens_intestine	NA	NA	North America	USA	BLAsia2
215	SAMN10863273	BSD2780061688st2_H1	GCF_005844115.1_ASM584411v1	Homo sapiens_intestine	NA	NA	North America	USA	BLOthers
216	SAMN10239587	bk_0021	GCF_004167725.1_ASM416772v1	Homo sapiens_intestine	NA	NA	North America	USA	BLOthers
217	SAMN02862994	72B	GCF_000730045.1_ASM73004v1	Homo sapiens_intestine	NA	NA	Europe	Russia	BLOthers
218	SAMN02862991	1-5B	GCF_000730105.1_ASM73010v1	Homo sapiens_intestine	NA	NA	Europe	Russia	BLOthers
219	SAMN02862997	EK13	GCF_000730135.1_ASM73013v1	Homo sapiens_intestine	NA	NA	Europe	Russia	BLOthers
220	SAMN02862993	17-1B	GCF_000730035.1_ASM73003v1	Homo sapiens_intestine	NA	NA	Europe	Russia	BLOthers
221	SAMN02862992	7-1B	GCF_000730055.1_ASM73005v1	Homo sapiens_intestine	NA	NA	Europe	Russia	BLOthers
222	SAMN02862996	EK5	GCF_000730025.1_ASM73002v1	Homo sapiens_intestine	NA	NA	Europe	Russia	BLOthers
223	SAMN03842222	CMW7750	GCF_001546275.1_ASM154627v1	Homo sapiens_vagina	NA	NA	North America	USA	BLAsia2
224	SAMN07189845	W35-1	GCF_003370095.1_ASM337009v1	Homo sapiens_vagina	NA	NA	North America	Canada	BLOthers
225	SAMN07189852	N6D05	GCF_003370005.1_ASM337000v1	Homo sapiens_vagina	NA	NA	Africa	Kenya	BLOthers
226	SAMN07189851	N5E04	GCF_003370205.1_ASM337020v1	Homo sapiens_vagina	NA	NA	Africa	Kenya	BLOthers
227	SAMN07189850	N3E01-2	GCF_003370225.1_ASM337022v1	Homo sapiens_vagina	NA	NA	Africa	Kenya	BLOthers
228	SAMN07189849	N3A01	GCF_003369995.1_ASM336999v1	Homo sapiens_vagina	NA	NA	Africa	Kenya	BLOthers
229	SAMN07189848	N2G10	GCF_003370025.1_ASM337002v1	Homo sapiens_vagina	NA	NA	Africa	Kenya	BLOthers
230	SAMN07189847	N2F05	GCF_003370035.1_ASM337003v1	Homo sapiens_vagina	NA	NA	Africa	Kenya	BLOthers
231	SAMN07189846	N2E12	GCF_003370065.1_ASM337006v1	Homo sapiens_vagina	NA	NA	Africa	Kenya	BLOthers
232	SAMN06457477	UBA2088	GCA_002331305.1_ASM233130v1	Water	NA	NA	Europe	Germany	BLOthers
233	SAMN09355370	C11A10B	GCF_004324325.1_ASM432432v1	Homo sapiens_NA	NA	NA	Asia	China	BLAsia1
234	SAMN04576213	AH1206	GCF_001725985.1_ASM172598v1	Homo sapiens_intestine	NA	NA	Europe	Ireland	BLOthers
235	SAMN04254466	35624	GCF_001719085.1_ASM171908v1	Homo sapiens_NA	NA	NA	Europe	Ireland	BLOthers
236	SAMN06621716	1898B	GCF_002075875.1_Bbif1898B	Homo sapiens_intestine	NA	NA	Europe	Italy	BLAsia1
237	SAMN06621710	1890B	GCF_002076015.1_Bbif1890B	Homo sapiens_intestine	NA	NA	Europe	Italy	BLAsia2
238	SAMN06621706	1886B	GCF_002076095.1_Bbif1886B	Homo sapiens_milk	NA	NA	Europe	Italy	BLOthers
239	SAMD00047623	LO-K29b	GCF_001686245.1_ASM168624v1	Homo sapiens_intestine	NA	NA	Asia	Japan	BLAsia2
240	SAMD00047622	LO-K29a	GCF_001686225.1_ASM168622v1	Homo sapiens_intestine	NA	NA	Asia	Japan	BLAsia2
241	SAMD00047621	LO-C29	GCF_001686205.1_ASM168620v1	Homo sapiens_intestine	NA	NA	Asia	Japan	BLAsia2
242	SAMD00047620	LO-21	GCF_001686185.1_ASM168618v1	Homo sapiens_intestine	NA	NA	Asia	Japan	BLAsia2
243	SAMD00047619	LO-10	GCF_001686165.1_ASM168616v1	Homo sapiens_intestine	NA	NA	Asia	Japan	BLAsia2
244	SAMD00047618	LO-06	GCF_001686145.1_ASM168614v1	Homo sapiens_intestine	NA	NA	Asia	Japan	BLAsia2
245	SAMD00019943	105-A	GCF_000829295.1_ASM82929v1	Homo sapiens_NA	NA	NA	Asia	Japan	BLAsia2
246	SAMN03271682	BG7	GCF_001293145.1_ASM129314v1	Homo sapiens_NA	NA	NA	Asia	Korea	BLAsia1
247	SAMN00829148	44B	GCF_000261265.1_Blongum44Bv1.0	Homo sapiens_intestine	NA	NA	Europe	Russia	BLOthers
248	SAMN00829158	35B	GCF_000261225.1_Blongum35Bv1.0	Homo sapiens_intestine	NA	NA	Europe	Russia	BLOthers
249	SAMN00829155	2-2B	GCF_000261205.1_Blongum22Bv1.0	Homo sapiens_intestine	NA	NA	Europe	Russia	BLOthers
250	SAMN00829154	1-6B	GCF_000261245.1_Blongum16Bv1.0	Homo sapiens_intestine	NA	NA	Europe	Russia	BLOthers
251	SAMN03785819	CCUG30698	GCF_001446275.1_ASM144627v1	Homo sapiens_NA	NA	NA	Europe	Sweden	BLOthers
252	SAMN03785818	NCIMB8809	GCF_001446255.1_ASM144625v1	Homo sapiens_NA	NA	NA	Europe	United Kingdom: England	BLOthers
253	SAMN11527969	CR15	GCF_006438975.1_ASM643897v1	Homo sapiens_NA	NA	NA	North America	USA	BLOthers
254	SAMN08193649	UMB0788	GCF_002861445.1_ASM286144v1	Homo sapiens_NA	NA	NA	North America	USA	BLOthers
255	SAMEA51823918	Bifido_12	GCF_900157165.1_Bifido_12_v1	Homo sapiens_blood	NA	NA	Europe	Norway	BLOthers
256	SAMEA51821668	Bifido_09	GCF_900157055.1_Bifido_09_v1	Homo sapiens_blood	NA	NA	Europe	Norway	BLOthers
257	SAMEA51819418	Bifido_06	GCF_900157155.1_Bifido_06_v1	Homo sapiens_blood	NA	NA	Europe	Norway	BLOthers
258	SAMEA51818668	Bifido_05	GCF_900157115.1_Bifido_05_v1	Homo sapiens_blood	NA	NA	Europe	Norway	BLOthers
259	SAMEA51817168	Bifido_03	GCF_900157145.1_Bifido_03_v1	Homo sapiens_blood	NA	NA	Europe	Norway	BLOthers
260	SAMEA51816418	Bifido_02	GCF_900157195.1_Bifido_02_v1	Homo sapiens_blood	NA	NA	Europe	Norway	BLOthers
261	SAMEA51815668	Bifido_01	GCF_900157095.1_Bifido_01_v1	Homo sapiens_blood	NA	NA	Europe	Norway	BLAsia2
262	SAMEA4827164	1	GCF_900519135.1_BB-79	NA	NA	NA	NA	NA	BLOthers
263	SAMN04489748	DSM 20219	GCF_900104835.1_IMG-taxon_2634166334_annotated_assembly	Homo sapiens_intestine	NA	NA	NA	NA	BLOthers
264	SAMN02603675	NCC2705	GCF_000007525.1_ASM752v1	Homo sapiens_intestine	NA	NA	NA	NA	BLOthers
265	SAMN02603656	KACC 91563	GCF_000219455.1_ASM21945v1	Homo sapiens_intestine	NA	NA	Asia	Korea	BLAsia1
266	SAMD00060951	JCM 1217	GCF_000196555.1_ASM19655v1	Homo sapiens_intestine	NA	NA	NA	NA	BLOthers
267	SAMEA3138379	F8	GCF_000210755.1_ASM21075v1	NA	NA	NA	NA	NA	BLOthers
268	SAMN02603512	DJO10A	GCF_000008945.1_ASM894v1	Homo sapiens_intestine	NA	NA	NA	NA	BLAsia2
269	SAMN02441414	DJO10A	GCF_000166895.2_ASM16689v2	Homo sapiens_intestine	NA	NA	NA	NA	BLAsia2
270	SAMN02472064	D2957	GCF_000478525.1_blongD2957	NA	NA	NA	NA	NA	BLOthers
271	SAMEA3146249	CECT 7347	GCF_001050555.1_ASM105055v1	Homo sapiens_intestine	NA	NA	NA	NA	BLOthers
272	SAMEA3158508	CECT 7210	GCF_001051015.2_ASM105101v2	Homo sapiens_intestine	NA	NA	Europe	Spain	BLOthers
273	SAMN02603469	BBMN68	GCF_000166315.1_ASM16631v1	Homo sapiens_intestine	NA	NA	Asia	China	BLAsia1
274	SAMD00060953	157F	GCF_000196575.1_ASM19657v1	Homo sapiens_intestine	NA	NA	Asia	Japan	BLAsia2
275	SAMEA3158508	CECT 7210	GCF_002900845.1_ASM290084v1	Homo sapiens_intestine	NA	NA	Europe	Spain	BLOthers
276	SAMN06621715	1897B	GCF_002075935.1_Bbif1897B	Homo sapiens_milk	NA	NA	Europe	Italy	NA/B. longum subsp. suillum
277	SAMN07189844	239-2	GCF_003370255.1_ASM337025v1	Homo sapiens_vagina	NA	NA	North America	Canada: Toronto	NA/B. longum subsp. suillum
278	SAMEA5574695	Bifidobacterium_longum_subsp_infantis_MC1	GCA_901212475.1_NZ_Bifidobacterium_longum_subsp_infantis_MC1	Homo sapiens_intestine	NA	NA	NA	NA	NA/B. longum subsp. infantis
279	SAMEA5574696	Bifidobacterium_longum_subsp_infantis_MC2	GCA_901212585.1_NZ_Bifidobacterium_longum_subsp_infantis_MC2	Homo sapiens_intestine	NA	NA	NA	NA	NA/B. longum subsp. infantis
280	SAMN02598380	ATCC 15697	GCF_000020425.1_ASM2042v1	NA	NA	NA	NA	NA	NA/B. longum subsp. infantis
281	SAMD00060952	JCM 1222	GCF_000269965.1_ASM26996v1	NA	NA	NA	NA	NA	NA/B. longum subsp. infantis
282	SAMN02862995	EK3	GCF_000730125.1_ASM73012v1	Homo sapiens_intestine	NA	NA	Europe	Russia: Moscow	NA/B. longum subsp. infantis
283	SAMN02442011	DSM 20088	GCF_000771105.1_DSM-20088	NA	NA	NA	NA	NA	NA/B. longum subsp. infantis
284	SAMEA2747183	BIC1206122787	GCF_000825005.1_BIC1206122787.V1	Homo sapiens_blood	NA	NA	Europe	Switzerland	NA/B. longum subsp. infantis
285	SAMEA2747184	BIC1307292462	GCF_000825025.1_BIC1307292462.V1	Infloran capsule	NA	NA	Europe	Switzerland	NA/B. longum subsp. infantis
286	SAMEA2747185	BIC1401111250	GCF_000825045.1_BIC1401111250.V1	Homo sapiens_blood	NA	NA	Europe	Switzerland	NA/B. longum subsp. infantis
287	SAMEA2747186	BIC1401212621a	GCF_000825065.1_BIC1401212621a.V1	Infloran capsule	NA	NA	Europe	Switzerland	NA/B. longum subsp. infantis
288	SAMEA2747187	BIC1401212621b	GCF_000825085.1_BIC1401212621b.V1	Infloran capsule	NA	NA	Europe	Switzerland	NA/B. longum subsp. infantis
289	SAMEA2747188	BIB1401242951	GCF_000825105.1_BIB1401242951.V1	Infloran capsule	NA	NA	Europe	Switzerland	NA/B. longum subsp. infantis
290	SAMEA2747189	BIB1401272845a	GCF_000825125.1_BIB1401272845a.V1	Infloran capsule	NA	NA	Europe	Switzerland	NA/B. longum subsp. infantis
291	SAMEA2747190	BIB1401272845b	GCF_000825145.1_BIB1401272845b.V1	Infloran capsule	NA	NA	Europe	Switzerland	NA/B. longum subsp. infantis
292	SAMN03271683	BT1	GCF_001281305.1_ASM128130v1	Homo sapiens_intestine	NA	NA	Asia	Korea	NA/B. longum subsp. infantis
293	SAMD00047616	IN-07	GCF_001686105.1_ASM168610v1	Homo sapiens_intestine	NA	NA	Asia	Japan	NA/B. longum subsp. infantis
294	SAMD00047617	IN-F29	GCF_001686125.1_ASM168612v1	Homo sapiens_intestine	NA	NA	Asia	Japan	NA/B. longum subsp. infantis
295	SAMN05578879	TPY12-1	GCF_001870755.1_ASM187075v1	Homo sapiens_intestine	NA	NA	Africa	Kenya: Msambweni County	NA/B. longum subsp. infantis
296	SAMN06621708	1888B	GCF_002076025.1_Bbif1888B	Homo sapiens_intestine	NA	NA	Europe	Italy	NA/B. longum subsp. infantis
297	SAMN11370925	UBBI-01	GCF_004803425.1_ASM480342v1	fermented food	NA	NA	Asia	India:Hyderabad	NA/B. longum subsp. infantis
298	SAMN10380491	Bi-26	GCF_004919065.1_ASM491906v1	Homo sapiens_intestine	NA	NA	North America	USA	NA/B. longum subsp. infantis
299	SAMEA51825418	PC1	GCF_900157065.1_PC1_v1	Homo sapiens_blood	NA	NA	NA	NA	NA/B. longum subsp. infantis
300	SAMEA51824668	Bifido_S1	GCF_900157075.1_Bifido_S1_v1	Homo sapiens_blood	NA	NA	NA	NA	NA/B. longum subsp. infantis
301	SAMEA51817918	Bifido_04	GCF_900157085.1_Bifido_04_v1	Homo sapiens_blood	NA	NA	NA	NA	NA/B. longum subsp. infantis
302	SAMEA51826168	PC4	GCF_900157185.1_PC4_v1	Homo sapiens_blood	NA	NA	NA	NA	NA/B. longum subsp. infantis
303	SAMEA104318167	NCTC13219	GCF_900445755.1_59024_E01	NA	NA	NA	NA	NA	NA/B. longum subsp. infantis
304	SAMEA44530168	NCTC11817	GCF_900637215.1_49888_B01	Homo sapiens_intestine	NA	NA	NA	NA	NA/B. longum subsp. infantis
305	SAMN02603181	JDM301	GCF_000092325.1_ASM9232v1	NA	NA	NA	NA	NA	NA/B. longum subsp. suis
306	SAMN02470970	CMCC P0001	GCF_000410595.1_ASM41059v1	Homo sapiens_NA	NA	NA	Asia	China	NA/B. longum subsp. suis
307	SAMN02441228	AGR2137	GCF_000421385.1_ASM42138v1	NA	NA	NA	NA	NA	NA/B. longum subsp. suis
308	SAMN02843216	BXY01	GCF_000730205.1_ASM73020v1	Homo sapiens_intestine	NA	NA	Asia	China	NA/B. longum subsp. suis
309	SAMN02673438	LMG 21814	GCF_000741625.1_Biflon_sub.sui	Pig feces	NA	NA	NA	NA	NA/B. longum subsp. suis
310	SAMN02442020	DSM 20211	GCF_000771285.1_DSM-20211	NA	NA	NA	NA	NA	NA/B. longum subsp. suis
311	SAMN05578880	BSM11-5	GCF_001870705.1_ASM187070v1	Homo sapiens_intestine	NA	NA	Africa	Kenya: Msambweni County	NA/B. longum subsp. suis
312	SAMN07958347	APC1461	GCF_002833315.1_ASM283331v1	Homo sapiens_intestine	NA	NA	Europe	Ireland	NA/B. longum subsp. suis
313	SAMN08102330	UMA026	GCF_003130775.1_ASM313077v1	Cow feces	NA	NA	North America	USA: Hadley, MA	NA/B. longum subsp. suis
314	SAMN04489749	Su859	GCF_900103055.1_IMG-taxon_2636416037_annotated_assembly	NA	NA	NA	NA	NA	NA/B. longum subsp. suis
aPopulation arrangement for each strain as analyzed via fineSTRUCTURE .

## Sheet: Table S3 
Table S3 Information of human fecal samples collected in this study for 16S rDNA sequencing and Bifidobacterial composition analysis.
ID	Sample ID	16S rDNA sequencing	Bifidobacterial compostion analysis	Province	City	Host name	Age	Sex	Longevous district or not	Isolated strain
1	AHWH21	Yes	Yes	AnHui	WuHu	LinJin	54	Male	No	291
2	BJ11	Yes	Yes	BeiJing	Shunyi	ZhangXun	46	Male	No	FBJ11M1
3	BJ14	Yes	Yes	BeiJing	Haidian	LiuJunping	27	Female	No	FBJ14M2
4	BJ15	Yes	Yes	BeiJing	Haidian	HouYanhong	42	Female	No	FBJ15M2
5	BJ20	Yes	Yes	BeiJing	Shunyi	ZhaiBiao	61	Male	No	FBJ20M1
6	BJHD9	Yes	Yes	BeiJing	HaiDian	ZhangYixin	55	Female	No	FBJ9M5
7	FJND13	Yes	Yes	FuJian	NingDe	LuXiuni	52	Female	No	293
8	FJND15	Yes	Yes	FuJian	NingDe	ZhangTiange	27	NA	No	294
9	GSYC28	Yes	Yes	GanSu	JinChang	MengQiang	21	Male	No	276
10	GSYC16	Yes	Yes	GanSu	Jinchang	XiaoYunian	77	Male	No	FGSYC16M1
11	GSYC85	Yes	Yes	GanSu	Jinchang	XuShengguo	17	Male	No	FGSYC85M1
12	GSZY16	Yes	Yes	GanSu	ZhangYe	YangYangmaoji	10	Male	No	FGSZY16M3
13	GSZY56	Yes	Yes	GanSu	ZhangYe	ShiHaiyan	9	Female	No	FGSZY56M3
14	GSZY6	Yes	Yes	GanSu	ZhangYe	SangJijiacuo	0.7	Male	No	FGSZY6M4
15	GDLZ19	Yes	Yes	GuangDong	Lianzhou	Chenghuixi	6	Female	Yes	FGDLZ19M5
16	GDLZ63	Yes	Yes	GuangDong	Lianzhou	TangSumin	10	Female	Yes	FGDLZ63M1
17	GDLZ72	No	Yes	GuangDong	Lianzhou	OuShangying	70	Female	Yes	FGDLZ72M1
18	GDLZ08	Yes	Yes	GuangDong	Lianzhou	ChengTianrong	38	Male	Yes	FGDLZ8M1
19	GDLZ73	Yes	Yes	GuangDong	Lianzhou	TangYoucheng	72	Male	Yes	GD73
20	GDLZ74	Yes	Yes	GuangDong	Lianzhou	TangJiahao	10	Male	Yes	GD74
21	GDLZ78	Yes	Yes	GuangDong	Lianzhou	TangFurong	55	Male	Yes	GD78
22	GDLZ03	Yes	Yes	GuangDong	lianzhou	LiuMeiyi	8	Female	Yes	NA
23	GDLZ06	Yes	Yes	GuangDong	lianzhou	TangLiting	8	Female	Yes	NA
24	GDLZ05	Yes	Yes	GuangDong	Lianzhou	ChengQionge	66	Female	Yes	ZCC10
25	GDLZ04	Yes	Yes	GuangDong	Lianzhou	TangLinfu	73	Male	Yes	ZCC5
26	GUXI14	Yes	Yes	GuangXi	Bama	HuangFuquan	8	Male	Yes	FGXBM14M6
27	GXBM150116	Yes	Yes	GuangXi	Bama	HuangQihuan	3	Female	Yes	GX17-A9
28	GXBM150115	Yes	Yes	GuangXi	Bama	HuangXianmei	5	Female	Yes	ZCC12
29	GXBM150112	Yes	Yes	GuangXi	Bama	QinXiuli	35	Female	Yes	ZCC14
30	HENA2	Yes	Yes	HaiNan	Chengmai	WuPimo	105	Male	Yes	HAN2-1
31	HENA4	Yes	Yes	HaiNan	Chengmai	XuQiongda	96	Female	Yes	HAN4-25
32	HENA42	Yes	Yes	HaiNan	Chengmai	X1	96	Female	Yes	NA
33	HUNA25	Yes	Yes	HeNan	Boai	LiYanzhi	66	Female	No	FHeJZ25M6
34	HUNA41	Yes	Yes	HeNan	Boai	ZhaoZihan	3	Female	No	FHNBO41M2
35	HUNA24	Yes	Yes	HeNan	NA	ChenXingzhi	71	Male	No	NA
36	HUNA17	Yes	Yes	HeNan	Boai	C13	90	Female	No	ZCC11
37	HUBE150115	Yes	Yes	HuBei	Zhongxiang	ZhuXiuyin	68	Male	Yes	FHuBZX17M2
38	HUBE150130	Yes	Yes	HuBei	Zhongxiang	PeiJiguo	52	Male	Yes	FHuBZX30M2
39	HUBE150120	Yes	Yes	Hubei	Zhongxiang	LiuXuexin	103	Male	Yes	HUB2-25
40	HUBE150111	Yes	Yes	Hubei	Zhongxiang	LiYang	32	Female	Yes	HUB29-14
41	HUBE150114	Yes	Yes	Hubei	Zhongxiang	ZhangShanhua	2	Male	Yes	HUB36-17
42	HUBE150134	Yes	Yes	Hubei	Zhongxiang	XieShihan	1	Male	Yes	HUB37-A12
43	HUBE150112	Yes	Yes	Hubei	Zhongxiang	ZengJichun	95	Male	Yes	HUB6-1
44	HUBE1501122	Yes	Yes	Hubei	Zhongxiang	H1	95	Male	Yes	NA
45	JSCZ12	Yes	Yes	JiangSu	ChangZhou	ChenLiping	41	Female	Yes	295
46	NJJN1	Yes	Yes	JiangSu	NanJing	ZhangFan	0.167	NA	No	296
47	JSNT39	Yes	Yes	JiangSu	Nantong	HuangYoulin	66	Male	Yes	FJSNT39M10
48	JSNT49	Yes	Yes	JiangSu	Nantong	CongYongzhen	84	Female	Yes	FJSNT49M3
49	JSNT53	Yes	Yes	JiangSu	Nantong	CaiYuezhen	98	Female	Yes	FJSNT53M9
50	JSNT54	Yes	Yes	JiangSu	Nantong	ZhuangShufang	63	Female	Yes	FJSNT54M6
51	JSNT70	Yes	Yes	JiangSu	Nantong	XuAilin	102	Female	Yes	FJSNT70M6
52	JSWX14	Yes	Yes	JiangSu	Wuxi	JiangJianda	78	Male	No	FJSWX14M1
53	JSWX15	Yes	Yes	JiangSu	Wuxi	HuangShixian	82	Male	No	FJSWX15M1
54	JSWX30	Yes	Yes	JiangSu	Wuxi	ChenYunxian	85	Female	No	FJSWX30M1
55	JSWX38	Yes	Yes	JiangSu	Wuxi	ChenNongxian	91	Female	No	FJSWX38M1
56	JSWX9	Yes	Yes	JiangSu	Wuxi	LuoHuizhen	85	Female	No	FJSWX9M2
57	JSWX10	Yes	Yes	JiangSu	Wuxi	XieJailin	85	Male	No	FJSWXJ10M2
58	JSWX20	Yes	Yes	JiangSu	Wuxi	YangMojin	90	Male	No	FJSWXJ20M1
59	JSWX24	Yes	Yes	JiangSu	Wuxi	ZhouHuifang	86	Female	No	FJSWXJ24M1
60	JSWX2	Yes	Yes	JiangSu	Wuxi	XuanYuying	87	Female	No	FJSWXJ2M1
61	JSWX37	Yes	Yes	JiangSu	Wuxi	DongJunzhen	79	Female	No	FJSWXJ37M4
62	JSWX39	Yes	Yes	JiangSu	Wuxi	XuRuiqin	84	Female	No	FJSWXJ39M4
63	JSWX3	Yes	Yes	JiangSu	Wuxi	ZhangFugen	83	Male	No	FJSWXJ3M1
64	JSWX41	Yes	Yes	JiangSu	Wuxi	ZhouJuxian	88	Female	No	FJSWXJ41M1
65	JSWX43	Yes	Yes	JiangSu	Wuxi	ZhuJindu	83	Male	No	FJSWXJ43M4
66	JSWX11	Yes	Yes	JiangSu	Wuxi	ZhangPanxian	78	Female	No	WXJ11
67	JSWX12	Yes	Yes	JiangSu	Wuxi	PuHuiqing	84	Female	No	WXJ12
68	JSWX13	Yes	Yes	JiangSu	Wuxi	YangAnming	79	Male	No	WXJ13
69	JSWX17	Yes	Yes	JiangSu	Wuxi	ZhuXueying	83	Female	No	WXJ17
70	JSWX18	Yes	Yes	JiangSu	Wuxi	YangWenda	81	Male	No	WXJ18
71	JSWX5	Yes	Yes	JiangSu	Wuxi	ZhuQiaodi	81	Female	No	WXJ5
72	JSNT46	Yes	Yes	JiangSu	Nantong	XieLanying	83	Female	Yes	z3
73	JSNT45	Yes	Yes	JiangSu	Nantong	SunJinrong	84	Male	Yes	ZCC15
74	JSNT19	Yes	Yes	JiangSu	Nantong	ChenGuiying	84	Female	Yes	ZCC18
75	HUNA28	Yes	Yes	NA	NA	NA	48	NA	NA	FHeJZ28M10
76	HUNA282	Yes	Yes	NA	NA	NA	48	NA	NA	NA
77	SDHZD2	Yes	Yes	ShanDong	HeZe	ZhangYan	43	NA	No	305
78	SDHZD3	Yes	Yes	ShanDong	HeZe	ShiJieya	27	Female	No	306
79	SDJN6	Yes	Yes	ShanDong	Jining	Daliang	33	Male	No	FSDJN6M3
80	SDLZ46	Yes	Yes	ShanDong	Laizhou	WangEnyong	84	Male	Yes	FSDLZ46M1
81	SDLZ50	Yes	Yes	ShanDong	Laizhou	YuLanjiang	67	Male	Yes	FSDLZ50M2
82	SDLZ51	Yes	Yes	ShanDong	Laizhou	LiShuchun	68	Female	Yes	FSDLZ51M1
83	SDLZ56	Yes	Yes	ShanDong	Laizhou	ZhangXueli	47	Female	Yes	FSDLZ56M1
84	SDLZ57	Yes	Yes	ShanDong	Laizhou	MaWenzhao	48	Male	Yes	FSDLZ57M1
85	SDLZ59	Yes	Yes	ShanDong	Laizhou	WangLihui	44	Male	Yes	FSDLZ59M1
86	SHHK13	Yes	Yes	ShangHai	YangPu	ZhuZhaodi	86	Female	No	278
87	SHHK15	Yes	Yes	ShangHai	YangPu	ZhuBaozhu	84	Female	No	279
88	SHHK16	Yes	Yes	ShangHai	YangPu	ZhangWanhua	93	Female	No	280
89	SHHK17	Yes	Yes	ShangHai	YangPu	SunShuxian	84	Female	No	281
90	SHHK18	Yes	Yes	ShangHai	YangPu	MaoGuihua	82	Female	No	282
91	SHHK22	Yes	Yes	ShangHai	YangPu	ZhengJixian	87	Female	No	283
92	SHHK21	Yes	Yes	ShangHai	YangPu	HuangRuizhen	78	Male	No	284
93	SHHK25	No	Yes	ShangHai	YangPu	BaoXinggui	86	Female	No	285
94	SCCD3	Yes	Yes	SiChuan	ChengDu	HuaFang	60	Female	No	273
95	SCCD5	Yes	Yes	SiChuan	ChengDu	YuTiansun	90	Female	No	274
96	SCDJY6	Yes	Yes	SiChuan	DuJiangyan	LvBimao	63	Female	Yes	287
97	SCDJY7	Yes	Yes	SiChuan	DuJiangyan	ZhaoWei	35	Female	Yes	288
98	M123F01	Yes	Yes	Tibet	Dangxiong	CiDe	34	Female	No	300
99	M128R01	Yes	Yes	Tibet	Danxiong	ZhaZeng	60	Male	No	301
100	M1C12	Yes	Yes	Tibet	LaSa	DunZhu	41	Male	No	302
101	M207F02	Yes	Yes	Tibet	Ruoergai	B1	NA	NA	No	FSCREG7M3-3
102	M106R01	Yes	Yes	Tibet	Dangxiong	TuDannima	43	Male	No	FZXDX6M3-2
103	M120R01	Yes	Yes	Tibet	Dangxiong	RiMalamu	9	Female	No	M1-20-R01-3
104	YNLS22	Yes	Yes	YunNan	LiJiang	LiYichun	45	Male	No	277
105	ZJTZ1	Yes	Yes	ZheJiang	TaiZhou	WangQianqian	NA	NA	No	299
106	M202F01	Yes	Yes	Tibet	Ruoergai	A1	30	Male	No	FSCREG2M3-3
107	CY1	Yes	No	NA	NA	NA	NA	NA	NA	NA
108	XY1	Yes	No	NA	NA	NA	NA	NA	NA	NA
109	CC2	Yes	No	NA	NA	NA	NA	NA	NA	NA

## Sheet: Table S5
Table S5 Comparisons of relative abundances of bacterial genera/bifidobacterial species by each host factora
Genus level								Bifidobacterial species level
Ageb		Provinceb		Sexc		Longevous district statusc		Ageb		Provinceb		Sexc		Longevous district statusc
Genus	P	Genus	P	Genus	P	Genus	P	Species	P	Species	P	Species	P	Species	P
Faecalibacterium	0.000112819	Methanomassiliicoccus	1.3047e-14	Enterococcaceae__Other	0.00429492	Pasteurellaceae__unclassified	3.17097e-05	B. pseudocatenulatum	0.000691851	B. catenulatum	0.00161899	NA	NA	B. catenulatum	0.0015143
Bifidobacterium	0.000848905	Bryobacteraceae__unclassified	1.3047e-14	Lactobacillales__Other__Other	0.00599857	Actinobacillus	0.00108336	B. catenulatum	0.00293885	B. adolescentis	0.00269152			B. ruminantium	0.0288147
Succinivibrio	0.0011723	Sporanaerobacter	1.3047e-14	Streptococcus	0.00710288	Haemophilus	0.00133087	B. longum	0.0122518	B. longum	0.00375748			B. adolescentis	0.0371582
Devosia	0.00157817	Ochrobactrum	1.3047e-14	Corynebacterium	0.00865407	Pasteurellaceae__Other	0.00182682	B. ruminantium	0.0139125	B. breve	0.00955101
Barnesiellaceae__unclassified	0.00304874	Cellvibrio	1.3047e-14	Peptococcus	0.0103034	Peptostreptococcaceae__unclassified	0.0036838	B. animalis	0.0172676	B. ruminantium	0.00986533
Haemophilus	0.00454064	PSB-M-3	1.70639e-07	Pediococcus	0.0105564	Clostridiaceae__SMB53	0.00434243	B. dentium	0.0197329	B. pseudocatenulatum	0.0165131
Oscillospira	0.00483186	Desulfitobacter	7.76105e-07	Bacteroidales__S24-7__unclassified	0.0110328	Allobaculum	0.00650909	B. breve	0.0201839
Megamonas	0.00486776	Actinomycetaceae__Other	2.03247e-06	Enterococcus	0.0156652	Parabacteroides	0.00746021	B. bifidum	0.02244
Odoribacter	0.00693711	Microbacteriaceae__unclassified	2.59064e-05	Veillonellaceae__Other	0.0194447	Aeromonadaceae__unclassified	0.00890341	B. adolescentis	0.03636
Roseburia	0.0079461	Lautropia	0.000233986	Granulicatella	0.0455668	Oscillospira	0.00948726
Klebsiella	0.00818335	Pantoea	0.00036068			Lactococcus	0.0109278
Pasteurellaceae__unclassified	0.0093974	Clostridia__SHA-98__unclassified__unclassified	0.00139548			Victivallaceae__unclassified	0.0127314
Pasteurellaceae_Other	0.00949778	Tissierella_Soehngenia	0.00144755			Coriobacteriaceae__Other	0.0156897
Prevotellaceae__unclassified	0.0106531	Xanthomonadaceae__Other	0.00179924			Leuconostocaceae__Other	0.0156897
Coriobacteriaceae__unclassified	0.0132463	Tissierellaceae__Other	0.00205401			Clostridiales__Other__Other	0.0178075
Enterobacteriaceae__unclassified	0.0148066	Haemophilus	0.00218447			Erysipelotrichaceae__Other	0.0226445
Anaerostipes	0.016539	Alistipes	0.00475928			Clostridiaceae__Other	0.0233532
Clostridiales__unclassified__unclassified	0.0168609	Dermabacteraceae__Other	0.00521817			Adlercreutzia	0.0235808
Holdemania	0.0174217	Micrococcaceae__Other	0.00521817			Lachnospira	0.0237712
Streptomyces	0.017743	Eubacteriaceae__Other	0.00521817			Catenibacterium	0.0242198
Paraprevotellaceae__YRC22	0.017743	Cloacibacillus	0.00521817			Propionibacterium	0.0252464
Luteimonas	0.017743	Actinobacillus	0.00678187			Lactobacillus	0.0255088
Pseudoramibacter_Eubacterium	0.0181042	Faecalibacterium	0.00868423			Paraprevotellaceae__unclassified	0.0261613
Granulicatella	0.018843	Xenorhabdus	0.00900512			Facklamia	0.0268981
Pseudobutyrivibrio	0.0189156	Pasteurellaceae__unclassified	0.00959068			Clostridiales__EtOH8__unclassified	0.0275517
Erysipelotrichaceae__unclassified	0.0219211	Prevotella	0.0107143			Mucispirillum	0.0285819
Anaerotruncus	0.0232837	Dehalobacterium	0.0150354			Succinivibrio	0.0305599
Eubacterium	0.0233702	Aeromonadaceae__unclassified	0.0167604			Peptococcus	0.0335236
Rothia	0.0257296	Synergistaceae__unclassified	0.0206885			Vagococcus	0.0356558
Mollicutes__RF39__unclassified__unclassified	0.0297095	Paraprevotellaceae__YRC22	0.0227233			Prevotellaceae__unclassified	0.0363943
Lachnospiraceae__unclassified	0.0297727	vadinCA11	0.023854			Veillonellaceae__unclassified	0.0373566
Pyramidobacter	0.0377625	Burkholderiales__Other__Other	0.0330606			Carnobacteriaceae__Other	0.0376071
Dehalobacterium	0.0388648	Microbispora	0.0351997			Succinivibrionaceae__unclassified	0.0376071
Alphaproteobacteria__RF32__unclassified__unclassified	0.0392328	Phascolarctobacterium	0.0381377			Anaerotruncus	0.0412573
Adlercreutzia	0.0437566	Cetobacterium	0.0458075			Dehalobacterium	0.0421095
Phascolarctobacterium	0.0445738	Clostridiales__EtOH8__unclassified	0.0483175			Megamonas	0.04672
Streptococcus	0.0467749
aOnly bacterial genera/species that were significantly different (P <0.05) in relative abudances among/between compared groups are listed.
bKruskal–Wallis test was used.
cMann-Whitney U test was used.

## Sheet: Table S7 
Table S7 Information of B. longum population-specific SNPs
SNP	Ref_Gene	Description	mut-type	COG	KEGG	BLAsia1_GWAS	BLAsia2_GWAS	BLothers_GWAS
4719	BL0006	Histidine kinase sensor of two-component system	syn	T	ko02020	Yes
4884	BL0006	Histidine kinase sensor of two-component system	syn	T	ko02020	Yes
26306	BL0021	ATP-binding protein of ABC transporter for glutamate	syn	E	ko02010		Yes
28085	BL0023	Permease protein of ABC transporter for glutamate	syn	E	ko02010			Yes
37045	BL0029	AAA domain-containing protein	syn	L	NA	Yes		Yes
37363	BL0029	AAA domain-containing protein	syn	L	NA	Yes
62611	BL0050	Uncharacterized protein	syn	M	NA	Yes
65916	BL0051	Uncharacterized protein	nonsyn	S	NA			Yes
111148	BL0092	DNA helicase (EC 3.6.4.12)	syn	L	ko03420,ko03430	Yes
113006	BL0093	Uncharacterized protein	syn	S	NA	Yes
113189	BL0093	Uncharacterized protein	syn	S	NA	Yes
113243	BL0093	Uncharacterized protein	syn	S	NA	Yes
113688	BL0094	Endopeptidase La (EC 3.4.21.53)	nonsyn	T	ko02024	Yes	Yes
114103	BL0094	Endopeptidase La (EC 3.4.21.53)	nonsyn	T	ko02024	Yes	Yes
114374	BL0094	Endopeptidase La (EC 3.4.21.53)	syn	T	ko02024	Yes
114420	BL0094	Endopeptidase La (EC 3.4.21.53)	nonsyn	T	ko02024	Yes
114792	BL0095	Uncharacterized protein	syn	S	NA	Yes	Yes
115017	BL0095	Uncharacterized protein	syn	S	NA	Yes
115767	BL0096	Uncharacterized protein	syn	NU	NA	Yes
115842	BL0096	Uncharacterized protein	syn	NU	NA	Yes
123688	BL0102	Possible inosine-uridine preferring nucleoside hydrolase	syn	F	ko00230,ko00760,ko01100	Yes	Yes
124630	BL0103	Possible solute binding protein of ABC transporter	syn	P	NA	Yes	Yes
124966	BL0103	Possible solute binding protein of ABC transporter	syn	P	NA	Yes	Yes
125044	BL0103	Possible solute binding protein of ABC transporter	syn	P	NA	Yes	Yes
125058	BL0103	Possible solute binding protein of ABC transporter	nonsyn	P	NA	Yes	Yes
125139	BL0103	Possible solute binding protein of ABC transporter	nonsyn	P	NA	Yes	Yes
125841	BL0104	Possible permease protein of ABC transporter system	nonsyn	P	ko00730,ko01100,ko02010	Yes
126382	BL0104	Possible permease protein of ABC transporter system	syn	P	ko00730,ko01100,ko02010	Yes
126385	BL0104	Possible permease protein of ABC transporter system	syn	P	ko00730,ko01100,ko02010	Yes
127189	BL0105	Beta-fructofuranosidase (Sucrase/invertase) possible inulinase	syn	G	ko00052,ko00500,ko01100			Yes
127227	BL0105	Beta-fructofuranosidase (Sucrase/invertase) possible inulinase	nonsyn	G	ko00052,ko00500,ko01100	Yes
127772	BL0105	Beta-fructofuranosidase (Sucrase/invertase) possible inulinase	nonsyn	G	ko00052,ko00500,ko01100		Yes
127903	BL0105	Beta-fructofuranosidase (Sucrase/invertase) possible inulinase	syn	G	ko00052,ko00500,ko01100		Yes
127993	BL0105	Beta-fructofuranosidase (Sucrase/invertase) possible inulinase	syn	G	ko00052,ko00500,ko01100		Yes
128150	BL0105	Beta-fructofuranosidase (Sucrase/invertase) possible inulinase	nonsyn	G	ko00052,ko00500,ko01100			Yes
128716	BL0106	Sucrose transport protein	nonsyn	P	ko01501		Yes
128722	BL0106	Sucrose transport protein	nonsyn	P	ko01501		Yes
129995	BL0107	Probable LacI-type transcriptional regulator	nonsyn	K	NA	Yes	Yes
130093	BL0107	Probable LacI-type transcriptional regulator	nonsyn	K	NA		Yes
130326	BL0107	Probable LacI-type transcriptional regulator	syn	K	NA	Yes	Yes
130529	BL0107	Probable LacI-type transcriptional regulator	nonsyn	K	NA		Yes
130539	BL0107	Probable LacI-type transcriptional regulator	syn	K	NA	Yes	Yes
130560	BL0107	Probable LacI-type transcriptional regulator	syn	K	NA		Yes
130683	BL0107	Probable LacI-type transcriptional regulator	syn	K	NA		Yes
130731	BL0107	Probable LacI-type transcriptional regulator	syn	K	NA		Yes
130740	BL0107	Probable LacI-type transcriptional regulator	syn	K	NA		Yes
130765	BL0107	Probable LacI-type transcriptional regulator	nonsyn	K	NA		Yes
130801	BL0107	Probable LacI-type transcriptional regulator	nonsyn	K	NA	Yes	Yes
130830	BL0107	Probable LacI-type transcriptional regulator	syn	K	NA	Yes
130890	BL0107	Probable LacI-type transcriptional regulator	syn	K	NA		Yes
131000	BL0108	SERPIN domain-containing protein	nonsyn	O	ko05146	Yes	Yes
131121	BL0108	SERPIN domain-containing protein	nonsyn	O	ko05146		Yes
131125	BL0108	SERPIN domain-containing protein	syn	O	ko05146		Yes
131126	BL0108	SERPIN domain-containing protein	nonsyn	O	ko05146		Yes
131838	BL0108	SERPIN domain-containing protein	syn	O	ko05146		Yes
131907	BL0108	SERPIN domain-containing protein	nonsyn	O	ko05146		Yes
131911	BL0108	SERPIN domain-containing protein	syn	O	ko05146		Yes
132025	BL0108	SERPIN domain-containing protein	syn	O	ko05146		Yes
132208	BL0108	SERPIN domain-containing protein	syn	O	ko05146		Yes
132468	BL0109	Uncharacterized protein	nonsyn	NA	NA	Yes
137810	BL0114	Thiamine biosynthesis bifunctional protein ThiEC [Includes: Thiamine-phosphate synthase (TMP-PPase) (TP synthase) (TPS) (EC 2.5.1.3) (Thiamine-phosphate pyrophosphorylase) (TMP pyrophosphorylase); Phosphomethylpyrimidine synthase (EC 4.1.99.17) (Hydroxymethylpyrimidine phosphate synthase) (HMP-P synthase) (HMP-phosphate synthase) (HMPP synthase) (Thiamine biosynthesis protein ThiC)]	syn	H	ko00730,ko01100	Yes	Yes
143604	BL0117	Possible NifR3-like protein	nonsyn	J	NA	Yes
145175	BL0118	Cell division protein FtsZ	syn	D	ko04112	Yes
145423	BL0118	Cell division protein FtsZ	nonsyn	D	ko04112	Yes
148349	BL0122	Lipoprotein signal peptidase (EC 3.4.23.36) (Prolipoprotein signal peptidase) (Signal peptidase II) (SPase II)	nonsyn	MU	ko03060	Yes
148527	BL0122	Lipoprotein signal peptidase (EC 3.4.23.36) (Prolipoprotein signal peptidase) (Signal peptidase II) (SPase II)	nonsyn	MU	ko03060	Yes
148665	BL0123	Pseudouridine synthase (EC 5.4.99.-)	syn	J	NA	Yes
148677	BL0123	Pseudouridine synthase (EC 5.4.99.-)	syn	J	NA	Yes
148923	BL0123	Pseudouridine synthase (EC 5.4.99.-)	syn	J	NA	Yes
149274	BL0123	Pseudouridine synthase (EC 5.4.99.-)	syn	J	NA	Yes
151275	BL0125	Narrowly conserved hypothetical membrane protein	syn	S	NA	Yes
182868	BL1307	GTPase HflX (GTP-binding protein HflX)	syn	S	NA		Yes
183208	BL1307	GTPase HflX (GTP-binding protein HflX)	nonsyn	S	NA		Yes
188298	BL1312	Transcriptional repressor NrdR	syn	K	NA	Yes
191853	BL1314	DNA helicase (EC 3.6.4.12)	nonsyn	L	NA		Yes
191989	BL1314	DNA helicase (EC 3.6.4.12)	syn	L	NA	Yes
195669	BL1317	Peptidoglycan synthetase penicillin-binding protein 3	syn	M	ko00550,ko01100,ko01501		Yes
195675	BL1317	Peptidoglycan synthetase penicillin-binding protein 3	syn	M	ko00550,ko01100,ko01501		Yes
195721	BL1317	Peptidoglycan synthetase penicillin-binding protein 3	nonsyn	M	ko00550,ko01100,ko01501			Yes
199894	BL1321	UDP-N-acetylmuramoylalanine--D-glutamate ligase (EC 6.3.2.9) (D-glutamic acid-adding enzyme) (UDP-N-acetylmuramoyl-L-alanyl-D-glutamate synthetase)	syn	M	ko00471,ko00550,ko01100	Yes
199895	BL1321	UDP-N-acetylmuramoylalanine--D-glutamate ligase (EC 6.3.2.9) (D-glutamic acid-adding enzyme) (UDP-N-acetylmuramoyl-L-alanyl-D-glutamate synthetase)	nonsyn	M	ko00471,ko00550,ko01100	Yes	Yes
199969	BL1321	UDP-N-acetylmuramoylalanine--D-glutamate ligase (EC 6.3.2.9) (D-glutamic acid-adding enzyme) (UDP-N-acetylmuramoyl-L-alanyl-D-glutamate synthetase)	syn	M	ko00471,ko00550,ko01100	Yes	Yes
200266	BL1321	UDP-N-acetylmuramoylalanine--D-glutamate ligase (EC 6.3.2.9) (D-glutamic acid-adding enzyme) (UDP-N-acetylmuramoyl-L-alanyl-D-glutamate synthetase)	syn	M	ko00471,ko00550,ko01100	Yes
200518	BL1321	UDP-N-acetylmuramoylalanine--D-glutamate ligase (EC 6.3.2.9) (D-glutamic acid-adding enzyme) (UDP-N-acetylmuramoyl-L-alanyl-D-glutamate synthetase)	syn	M	ko00471,ko00550,ko01100		Yes
200542	BL1321	UDP-N-acetylmuramoylalanine--D-glutamate ligase (EC 6.3.2.9) (D-glutamic acid-adding enzyme) (UDP-N-acetylmuramoyl-L-alanyl-D-glutamate synthetase)	syn	M	ko00471,ko00550,ko01100	Yes	Yes
200608	BL1321	UDP-N-acetylmuramoylalanine--D-glutamate ligase (EC 6.3.2.9) (D-glutamic acid-adding enzyme) (UDP-N-acetylmuramoyl-L-alanyl-D-glutamate synthetase)	syn	M	ko00471,ko00550,ko01100	Yes	Yes
200750	BL1321	UDP-N-acetylmuramoylalanine--D-glutamate ligase (EC 6.3.2.9) (D-glutamic acid-adding enzyme) (UDP-N-acetylmuramoyl-L-alanyl-D-glutamate synthetase)	syn	M	ko00471,ko00550,ko01100	Yes	Yes
200863	BL1321	UDP-N-acetylmuramoylalanine--D-glutamate ligase (EC 6.3.2.9) (D-glutamic acid-adding enzyme) (UDP-N-acetylmuramoyl-L-alanyl-D-glutamate synthetase)	syn	M	ko00471,ko00550,ko01100	Yes	Yes
200917	BL1321	UDP-N-acetylmuramoylalanine--D-glutamate ligase (EC 6.3.2.9) (D-glutamic acid-adding enzyme) (UDP-N-acetylmuramoyl-L-alanyl-D-glutamate synthetase)	syn	M	ko00471,ko00550,ko01100	Yes	Yes
200935	BL1321	UDP-N-acetylmuramoylalanine--D-glutamate ligase (EC 6.3.2.9) (D-glutamic acid-adding enzyme) (UDP-N-acetylmuramoyl-L-alanyl-D-glutamate synthetase)	syn	M	ko00471,ko00550,ko01100	Yes	Yes
201097	BL1321	UDP-N-acetylmuramoylalanine--D-glutamate ligase (EC 6.3.2.9) (D-glutamic acid-adding enzyme) (UDP-N-acetylmuramoyl-L-alanyl-D-glutamate synthetase)	syn	M	ko00471,ko00550,ko01100	Yes	Yes
201558	BL1322	Probable FtsW-like protein	nonsyn	D	ko00550,ko01100,ko01502,ko04112	Yes	Yes
202100	BL1322	Probable FtsW-like protein	syn	D	ko00550,ko01100,ko01502,ko04112	Yes	Yes
202269	BL1322	Probable FtsW-like protein	nonsyn	D	ko00550,ko01100,ko01502,ko04112		Yes
202319	BL1322	Probable FtsW-like protein	syn	D	ko00550,ko01100,ko01502,ko04112	Yes
202364	BL1322	Probable FtsW-like protein	syn	D	ko00550,ko01100,ko01502,ko04112	Yes	Yes
202377	BL1322	Probable FtsW-like protein	nonsyn	D	ko00550,ko01100,ko01502,ko04112	Yes	Yes
204876	BL1324	UDP-N-acetylmuramate--L-alanine ligase (EC 6.3.2.8) (UDP-N-acetylmuramoyl-L-alanine synthetase)	syn	M	ko00471,ko00550,ko01100		Yes
204937	BL1324	UDP-N-acetylmuramate--L-alanine ligase (EC 6.3.2.8) (UDP-N-acetylmuramoyl-L-alanine synthetase)	nonsyn	M	ko00471,ko00550,ko01100		Yes
205008	BL1324	UDP-N-acetylmuramate--L-alanine ligase (EC 6.3.2.8) (UDP-N-acetylmuramoyl-L-alanine synthetase)	syn	M	ko00471,ko00550,ko01100		Yes
205152	BL1324	UDP-N-acetylmuramate--L-alanine ligase (EC 6.3.2.8) (UDP-N-acetylmuramoyl-L-alanine synthetase)	syn	M	ko00471,ko00550,ko01100		Yes
237461	BL1342	NagC/XylR-type transciptional regulator	nonsyn	GK	NA			Yes
238888	BL1343	Glucosamine-6-phosphate deaminase (EC 3.5.99.6) (GlcN6P deaminase) (GNPDA) (Glucosamine-6-phosphate isomerase)	syn	G	ko00030,ko00520,ko01100,ko01110,ko01120,ko01130,ko01200	Yes
238903	BL1343	Glucosamine-6-phosphate deaminase (EC 3.5.99.6) (GlcN6P deaminase) (GNPDA) (Glucosamine-6-phosphate isomerase)	syn	G	ko00030,ko00520,ko01100,ko01110,ko01120,ko01130,ko01200	Yes
238918	BL1343	Glucosamine-6-phosphate deaminase (EC 3.5.99.6) (GlcN6P deaminase) (GNPDA) (Glucosamine-6-phosphate isomerase)	syn	G	ko00030,ko00520,ko01100,ko01110,ko01120,ko01130,ko01200	Yes
238919	BL1343	Glucosamine-6-phosphate deaminase (EC 3.5.99.6) (GlcN6P deaminase) (GNPDA) (Glucosamine-6-phosphate isomerase)	nonsyn	G	ko00030,ko00520,ko01100,ko01110,ko01120,ko01130,ko01200	Yes
240437	BL1344	N-acetylglucosamine-6-phosphate deacetylase	syn	G	ko00520,ko01130			Yes
240464	BL1344	N-acetylglucosamine-6-phosphate deacetylase	syn	G	ko00520,ko01130			Yes
240516	BL1344	N-acetylglucosamine-6-phosphate deacetylase	nonsyn	G	ko00520,ko01130			Yes
240517	BL1344	N-acetylglucosamine-6-phosphate deacetylase	nonsyn	G	ko00520,ko01130			Yes
251810	BL1353	Folylpolyglutamate synthase	syn	H	ko00790,ko01100	Yes
257353	BL1355	Acetyltransf_6 domain-containing protein	syn	V	ko00550,ko01100			Yes
257794	BL1355	Acetyltransf_6 domain-containing protein	syn	V	ko00550,ko01100			Yes
257984	BL1356	UDP-N-acetylmuramyl-tripeptide synthetase (EC 6.3.2.-) (UDP-MurNAc-tripeptide synthetase)	syn	M	ko00300,ko00550,ko01100			Yes
258018	BL1356	UDP-N-acetylmuramyl-tripeptide synthetase (EC 6.3.2.-) (UDP-MurNAc-tripeptide synthetase)	nonsyn	M	ko00300,ko00550,ko01100		Yes	Yes
258123	BL1356	UDP-N-acetylmuramyl-tripeptide synthetase (EC 6.3.2.-) (UDP-MurNAc-tripeptide synthetase)	nonsyn	M	ko00300,ko00550,ko01100			Yes
258592	BL1356	UDP-N-acetylmuramyl-tripeptide synthetase (EC 6.3.2.-) (UDP-MurNAc-tripeptide synthetase)	nonsyn	M	ko00300,ko00550,ko01100			Yes
258631	BL1356	UDP-N-acetylmuramyl-tripeptide synthetase (EC 6.3.2.-) (UDP-MurNAc-tripeptide synthetase)	nonsyn	M	ko00300,ko00550,ko01100			Yes
258701	BL1356	UDP-N-acetylmuramyl-tripeptide synthetase (EC 6.3.2.-) (UDP-MurNAc-tripeptide synthetase)	syn	M	ko00300,ko00550,ko01100			Yes
258702	BL1356	UDP-N-acetylmuramyl-tripeptide synthetase (EC 6.3.2.-) (UDP-MurNAc-tripeptide synthetase)	nonsyn	M	ko00300,ko00550,ko01100			Yes
258786	BL1356	UDP-N-acetylmuramyl-tripeptide synthetase (EC 6.3.2.-) (UDP-MurNAc-tripeptide synthetase)	nonsyn	M	ko00300,ko00550,ko01100			Yes
258953	BL1356	UDP-N-acetylmuramyl-tripeptide synthetase (EC 6.3.2.-) (UDP-MurNAc-tripeptide synthetase)	syn	M	ko00300,ko00550,ko01100			Yes
259019	BL1356	UDP-N-acetylmuramyl-tripeptide synthetase (EC 6.3.2.-) (UDP-MurNAc-tripeptide synthetase)	syn	M	ko00300,ko00550,ko01100			Yes
259163	BL1356	UDP-N-acetylmuramyl-tripeptide synthetase (EC 6.3.2.-) (UDP-MurNAc-tripeptide synthetase)	syn	M	ko00300,ko00550,ko01100			Yes
259214	BL1356	UDP-N-acetylmuramyl-tripeptide synthetase (EC 6.3.2.-) (UDP-MurNAc-tripeptide synthetase)	syn	M	ko00300,ko00550,ko01100			Yes
259243	BL1356	UDP-N-acetylmuramyl-tripeptide synthetase (EC 6.3.2.-) (UDP-MurNAc-tripeptide synthetase)	nonsyn	M	ko00300,ko00550,ko01100		Yes
259653	BL1357	RNA polymerase sigma-E factor	nonsyn	K	NA		Yes
259711	BL1357	RNA polymerase sigma-E factor	syn	K	NA		Yes
259714	BL1357	RNA polymerase sigma-E factor	syn	K	NA		Yes
259772	BL1357	RNA polymerase sigma-E factor	nonsyn	K	NA		Yes
259840	BL1357	RNA polymerase sigma-E factor	syn	K	NA			Yes
260170	BL1357	RNA polymerase sigma-E factor	syn	K	NA			Yes
260322	BL1357	RNA polymerase sigma-E factor	nonsyn	K	NA		Yes
260344	BL1357	RNA polymerase sigma-E factor	syn	K	NA	Yes
260569	BL1358	Uncharacterized protein	nonsyn	NA	NA		Yes
260584	BL1358	Uncharacterized protein	nonsyn	NA	NA		Yes
260586	BL1358	Uncharacterized protein	syn	NA	NA		Yes
260697	BL1358	Uncharacterized protein	syn	NA	NA		Yes
260712	BL1358	Uncharacterized protein	nonsyn	NA	NA		Yes
261218	BL1359	Uncharacterized protein	syn	G	ko00010,ko00052,ko01100,ko01110,ko01120,ko01130		Yes
263524	BL1361	4-hydroxy-3-methylbut-2-enyl diphosphate reductase (HMBPP reductase) (EC 1.17.7.4)	syn	IM	ko00240,ko00900,ko01100,ko01110,ko01130,ko03010	Yes
263758	BL1361	4-hydroxy-3-methylbut-2-enyl diphosphate reductase (HMBPP reductase) (EC 1.17.7.4)	syn	IM	ko00240,ko00900,ko01100,ko01110,ko01130,ko03010	Yes
263761	BL1361	4-hydroxy-3-methylbut-2-enyl diphosphate reductase (HMBPP reductase) (EC 1.17.7.4)	syn	IM	ko00240,ko00900,ko01100,ko01110,ko01130,ko03010	Yes
263764	BL1361	4-hydroxy-3-methylbut-2-enyl diphosphate reductase (HMBPP reductase) (EC 1.17.7.4)	syn	IM	ko00240,ko00900,ko01100,ko01110,ko01130,ko03010	Yes
263776	BL1361	4-hydroxy-3-methylbut-2-enyl diphosphate reductase (HMBPP reductase) (EC 1.17.7.4)	syn	IM	ko00240,ko00900,ko01100,ko01110,ko01130,ko03010	Yes
263782	BL1361	4-hydroxy-3-methylbut-2-enyl diphosphate reductase (HMBPP reductase) (EC 1.17.7.4)	syn	IM	ko00240,ko00900,ko01100,ko01110,ko01130,ko03010	Yes
263785	BL1361	4-hydroxy-3-methylbut-2-enyl diphosphate reductase (HMBPP reductase) (EC 1.17.7.4)	syn	IM	ko00240,ko00900,ko01100,ko01110,ko01130,ko03010	Yes
263796	BL1361	4-hydroxy-3-methylbut-2-enyl diphosphate reductase (HMBPP reductase) (EC 1.17.7.4)	nonsyn	IM	ko00240,ko00900,ko01100,ko01110,ko01130,ko03010	Yes
263806	BL1361	4-hydroxy-3-methylbut-2-enyl diphosphate reductase (HMBPP reductase) (EC 1.17.7.4)	syn	IM	ko00240,ko00900,ko01100,ko01110,ko01130,ko03010	Yes
265013	BL1363	Glyceraldehyde 3-phosphate dehydrogenase C	syn	G	ko00010,ko00710,ko01100,ko01110,ko01120,ko01130,ko01200,ko01230,ko04066,ko05010	Yes
265079	BL1363	Glyceraldehyde 3-phosphate dehydrogenase C	syn	G	ko00010,ko00710,ko01100,ko01110,ko01120,ko01130,ko01200,ko01230,ko04066,ko05010	Yes
265211	BL1363	Glyceraldehyde 3-phosphate dehydrogenase C	syn	G	ko00010,ko00710,ko01100,ko01110,ko01120,ko01130,ko01200,ko01230,ko04066,ko05010	Yes
265212	BL1363	Glyceraldehyde 3-phosphate dehydrogenase C	nonsyn	G	ko00010,ko00710,ko01100,ko01110,ko01120,ko01130,ko01200,ko01230,ko04066,ko05010	Yes
266301	BL1364	TPK_B1_binding domain-containing protein	nonsyn	H	ko00730,ko01100	Yes
266330	BL1364	TPK_B1_binding domain-containing protein	syn	H	ko00730,ko01100	Yes
266336	BL1364	TPK_B1_binding domain-containing protein	syn	H	ko00730,ko01100	Yes
266344	BL1364	TPK_B1_binding domain-containing protein	syn	H	ko00730,ko01100	Yes
266345	BL1364	TPK_B1_binding domain-containing protein	syn	H	ko00730,ko01100	Yes
266354	BL1364	TPK_B1_binding domain-containing protein	syn	H	ko00730,ko01100	Yes
266366	BL1364	TPK_B1_binding domain-containing protein	syn	H	ko00730,ko01100	Yes
266397	BL1364	TPK_B1_binding domain-containing protein	nonsyn	H	ko00730,ko01100	Yes
266399	BL1364	TPK_B1_binding domain-containing protein	syn	H	ko00730,ko01100	Yes
266401	BL1364	TPK_B1_binding domain-containing protein	nonsyn	H	ko00730,ko01100	Yes
266576	BL1364	TPK_B1_binding domain-containing protein	syn	H	ko00730,ko01100	Yes
266627	BL1364	TPK_B1_binding domain-containing protein	syn	H	ko00730,ko01100	Yes
266654	BL1364	TPK_B1_binding domain-containing protein	syn	H	ko00730,ko01100	Yes
266662	BL1364	TPK_B1_binding domain-containing protein	syn	H	ko00730,ko01100	Yes
266663	BL1364	TPK_B1_binding domain-containing protein	syn	H	ko00730,ko01100	Yes
266665	BL1364	TPK_B1_binding domain-containing protein	syn	H	ko00730,ko01100	Yes
266666	BL1364	TPK_B1_binding domain-containing protein	syn	H	ko00730,ko01100	Yes
287723	BL1381	Probable chorismate mutase (CM) prephenate dehydratase	syn	E	ko00400,ko00401,ko01100,ko01110,ko01130,ko01230	Yes
298150	BL1392	Uncharacterized protein	syn	S	NA		Yes
298186	BL1392	Uncharacterized protein	syn	S	NA		Yes
299464	BL1393	Narrowly conserved hypothetical transmembrane protein	syn	S	NA	Yes
299930	BL1394	Uncharacterized RNA methyltransferase BL1394 (EC 2.1.1.-)	nonsyn	J	NA	Yes
300963	BL1395	Uncharacterized protein	nonsyn	NA	NA		Yes
315466	BL1406	Possible integral membrane protein with duf6	syn	EG	NA		Yes
323708	BL1412	CDP-diacylglycerol--glycerol-3-phosphate 3-phosphatidyltransferase	nonsyn	I	ko00564,ko01100	Yes
337828	BL1425	Probable serine/threonine-protein kinase pknA2 (EC 2.7.11.1)	nonsyn	KLT	NA	Yes
338144	BL1425	Probable serine/threonine-protein kinase pknA2 (EC 2.7.11.1)	nonsyn	KLT	NA	Yes
349263	BL1432	ATP-dependent helicase II	nonsyn	L	NA			Yes
350454	BL1432	ATP-dependent helicase II	syn	L	NA			Yes
350573	BL1432	ATP-dependent helicase II	nonsyn	L	NA			Yes
350589	BL1432	ATP-dependent helicase II	syn	L	NA			Yes
350764	BL1432	ATP-dependent helicase II	nonsyn	L	NA			Yes
350805	BL1432	ATP-dependent helicase II	syn	L	NA			Yes
351000	BL1432	ATP-dependent helicase II	syn	L	NA			Yes
351688	BL1432	ATP-dependent helicase II	nonsyn	L	NA			Yes
351694	BL1432	ATP-dependent helicase II	nonsyn	L	NA			Yes
351696	BL1432	ATP-dependent helicase II	nonsyn	L	NA			Yes
379850	BL1455	Peptidase_M22 domain-containing protein	syn	O	NA	Yes
381429	BL1456	Probable ribosomal-protein-alanine N-acetyltransferase	syn	K	NA	Yes	Yes
455599	BL1509	DJ-1_PfpI domain-containing protein	syn	S	NA	Yes
455668	BL1509	DJ-1_PfpI domain-containing protein	syn	S	NA	Yes
457519	BL0685	Imidazole glycerol phosphate synthase subunit HisF (EC 4.3.2.10) (IGP synthase cyclase subunit) (IGP synthase subunit HisF) (ImGP synthase subunit HisF) (IGPS subunit HisF)	nonsyn	E	ko00340,ko00400,ko00405,ko01100,ko01110,ko01130,ko01230,ko02024,ko02025	Yes	Yes
457641	BL0685	Imidazole glycerol phosphate synthase subunit HisF (EC 4.3.2.10) (IGP synthase cyclase subunit) (IGP synthase subunit HisF) (ImGP synthase subunit HisF) (IGPS subunit HisF)	syn	E	ko00340,ko00400,ko00405,ko01100,ko01110,ko01130,ko01230,ko02024,ko02025	Yes
457716	BL0685	Imidazole glycerol phosphate synthase subunit HisF (EC 4.3.2.10) (IGP synthase cyclase subunit) (IGP synthase subunit HisF) (ImGP synthase subunit HisF) (IGPS subunit HisF)	syn	E	ko00340,ko00400,ko00405,ko01100,ko01110,ko01130,ko01230,ko02024,ko02025	Yes
457761	BL0685	Imidazole glycerol phosphate synthase subunit HisF (EC 4.3.2.10) (IGP synthase cyclase subunit) (IGP synthase subunit HisF) (ImGP synthase subunit HisF) (IGPS subunit HisF)	syn	E	ko00340,ko00400,ko00405,ko01100,ko01110,ko01130,ko01230,ko02024,ko02025	Yes
458841	BL0687	Anthranilate synthase component 1 (EC 4.1.3.27)	syn	E	ko00400,ko00405,ko01100,ko01110,ko01130,ko01230,ko02024,ko02025		Yes
458919	BL0687	Anthranilate synthase component 1 (EC 4.1.3.27)	syn	E	ko00400,ko00405,ko01100,ko01110,ko01130,ko01230,ko02024,ko02025	Yes
458922	BL0687	Anthranilate synthase component 1 (EC 4.1.3.27)	syn	E	ko00400,ko00405,ko01100,ko01110,ko01130,ko01230,ko02024,ko02025	Yes
458994	BL0687	Anthranilate synthase component 1 (EC 4.1.3.27)	syn	E	ko00400,ko00405,ko01100,ko01110,ko01130,ko01230,ko02024,ko02025	Yes
458997	BL0687	Anthranilate synthase component 1 (EC 4.1.3.27)	syn	E	ko00400,ko00405,ko01100,ko01110,ko01130,ko01230,ko02024,ko02025	Yes
459003	BL0687	Anthranilate synthase component 1 (EC 4.1.3.27)	syn	E	ko00400,ko00405,ko01100,ko01110,ko01130,ko01230,ko02024,ko02025	Yes
459018	BL0687	Anthranilate synthase component 1 (EC 4.1.3.27)	syn	E	ko00400,ko00405,ko01100,ko01110,ko01130,ko01230,ko02024,ko02025	Yes
459097	BL0687	Anthranilate synthase component 1 (EC 4.1.3.27)	nonsyn	E	ko00400,ko00405,ko01100,ko01110,ko01130,ko01230,ko02024,ko02025	Yes
459152	BL0687	Anthranilate synthase component 1 (EC 4.1.3.27)	nonsyn	E	ko00400,ko00405,ko01100,ko01110,ko01130,ko01230,ko02024,ko02025	Yes
459237	BL0687	Anthranilate synthase component 1 (EC 4.1.3.27)	syn	E	ko00400,ko00405,ko01100,ko01110,ko01130,ko01230,ko02024,ko02025	Yes
459252	BL0687	Anthranilate synthase component 1 (EC 4.1.3.27)	syn	E	ko00400,ko00405,ko01100,ko01110,ko01130,ko01230,ko02024,ko02025	Yes
459261	BL0687	Anthranilate synthase component 1 (EC 4.1.3.27)	syn	E	ko00400,ko00405,ko01100,ko01110,ko01130,ko01230,ko02024,ko02025	Yes
459690	BL0687	Anthranilate synthase component 1 (EC 4.1.3.27)	syn	E	ko00400,ko00405,ko01100,ko01110,ko01130,ko01230,ko02024,ko02025	Yes
459766	BL0687	Anthranilate synthase component 1 (EC 4.1.3.27)	nonsyn	E	ko00400,ko00405,ko01100,ko01110,ko01130,ko01230,ko02024,ko02025	Yes
459978	BL0687	Anthranilate synthase component 1 (EC 4.1.3.27)	syn	E	ko00400,ko00405,ko01100,ko01110,ko01130,ko01230,ko02024,ko02025	Yes
460113	BL0687	Anthranilate synthase component 1 (EC 4.1.3.27)	syn	E	ko00400,ko00405,ko01100,ko01110,ko01130,ko01230,ko02024,ko02025	Yes
460188	BL0687	Anthranilate synthase component 1 (EC 4.1.3.27)	syn	E	ko00400,ko00405,ko01100,ko01110,ko01130,ko01230,ko02024,ko02025	Yes
461751	BL0689	ATP binding protein of ABC transporter	syn	S	NA	Yes
462357	BL0690	Uncharacterized protein	nonsyn	S	NA	Yes
463047	BL0691	Uncharacterized protein	nonsyn	S	NA	Yes
463235	BL0691	Uncharacterized protein	syn	S	NA	Yes
463442	BL0692	Uncharacterized protein	nonsyn	G	ko02010	Yes
463523	BL0692	Uncharacterized protein	nonsyn	G	ko02010	Yes
469398	BL0697	Uncharacterized protein	nonsyn	S	NA	Yes
469658	BL0697	Uncharacterized protein	syn	S	NA	Yes
471748	BL0699	Uncharacterized protein	nonsyn	S	NA	Yes
476996	BL0702	UvrABC system protein A (UvrA protein) (Excinuclease ABC subunit A)	syn	L	ko03420	Yes
477645	BL0702	UvrABC system protein A (UvrA protein) (Excinuclease ABC subunit A)	nonsyn	L	ko03420	Yes
477859	BL0702	UvrABC system protein A (UvrA protein) (Excinuclease ABC subunit A)	nonsyn	L	ko03420	Yes
478205	BL0702	UvrABC system protein A (UvrA protein) (Excinuclease ABC subunit A)	syn	L	ko03420	Yes
478232	BL0702	UvrABC system protein A (UvrA protein) (Excinuclease ABC subunit A)	syn	L	ko03420	Yes
478478	BL0702	UvrABC system protein A (UvrA protein) (Excinuclease ABC subunit A)	syn	L	ko03420	Yes
497651	BL0716	Transketolase	syn	H	ko00030,ko00710,ko01051,ko01100,ko01110,ko01120,ko01130,ko01200,ko01230	Yes
498282	BL0718	Heat-inducible transcription repressor HrcA	syn	K	NA	Yes		Yes
513859	BL0734	Uncharacterized protein	syn	NA	NA			Yes
514225	BL0734	Uncharacterized protein	syn	NA	NA			Yes
515003	BL0735	Bifunctional purine biosynthesis protein PurH [Includes: Phosphoribosylaminoimidazolecarboxamide formyltransferase (EC 2.1.2.3) (AICAR transformylase); IMP cyclohydrolase (EC 3.5.4.10) (ATIC) (IMP synthase) (Inosinicase)]	syn	F	ko00230,ko00670,ko01100,ko01110,ko01130,ko01523			Yes
515051	BL0735	Bifunctional purine biosynthesis protein PurH [Includes: Phosphoribosylaminoimidazolecarboxamide formyltransferase (EC 2.1.2.3) (AICAR transformylase); IMP cyclohydrolase (EC 3.5.4.10) (ATIC) (IMP synthase) (Inosinicase)]	syn	F	ko00230,ko00670,ko01100,ko01110,ko01130,ko01523			Yes
517313	BL0736	Probable membrane channel protein	nonsyn	U	NA	Yes	Yes
518163	BL0737	Pseudouridine synthase (EC 5.4.99.-)	syn	J	NA	Yes	Yes
519632	BL0738	GTPase Der (GTP-binding protein EngA)	syn	F	ko00240,ko00260,ko00680,ko01100,ko01120,ko01130,ko01200,ko01230	Yes
519639	BL0738	GTPase Der (GTP-binding protein EngA)	nonsyn	F	ko00240,ko00260,ko00680,ko01100,ko01120,ko01130,ko01200,ko01230	Yes
519773	BL0738	GTPase Der (GTP-binding protein EngA)	syn	F	ko00240,ko00260,ko00680,ko01100,ko01120,ko01130,ko01200,ko01230	Yes
520019	BL0738	GTPase Der (GTP-binding protein EngA)	syn	F	ko00240,ko00260,ko00680,ko01100,ko01120,ko01130,ko01200,ko01230	Yes		Yes
520187	BL0738	GTPase Der (GTP-binding protein EngA)	syn	F	ko00240,ko00260,ko00680,ko01100,ko01120,ko01130,ko01200,ko01230	Yes
524406	BL0741	WYL domain-containing protein	syn	K	NA	Yes
524448	BL0741	WYL domain-containing protein	syn	K	NA	Yes
524457	BL0741	WYL domain-containing protein	syn	K	NA	Yes
524863	BL0741	WYL domain-containing protein	nonsyn	K	NA	Yes
526831	BL0742	Probable helicase	syn	L	NA	Yes
528558	BL0744	Probable hydrolase or phosphatase	syn	S	ko00630,ko01100,ko01110,ko01130	Yes
528604	BL0744	Probable hydrolase or phosphatase	nonsyn	S	ko00630,ko01100,ko01110,ko01130	Yes
528621	BL0744	Probable hydrolase or phosphatase	syn	S	ko00630,ko01100,ko01110,ko01130	Yes
534298	BL0751	ATP phosphoribosyltransferase (ATP-PRT) (ATP-PRTase) (EC 2.4.2.17)	syn	F	ko00340,ko01100,ko01110,ko01230		Yes
534301	BL0751	ATP phosphoribosyltransferase (ATP-PRT) (ATP-PRTase) (EC 2.4.2.17)	syn	F	ko00340,ko01100,ko01110,ko01230		Yes
534838	BL0751	ATP phosphoribosyltransferase (ATP-PRT) (ATP-PRTase) (EC 2.4.2.17)	syn	F	ko00340,ko01100,ko01110,ko01230		Yes
535047	BL0752	Phosphoribosyl-ATP pyrophosphatase (PRA-PH) (EC 3.6.1.31)	syn	E	ko00340,ko01100,ko01110,ko01230		Yes
535243	BL0753	Ribulose-phosphate 3-epimerase (EC 5.1.3.1)	nonsyn	G	ko00030,ko00040,ko00710,ko01100,ko01110,ko01120,ko01130,ko01200,ko01230		Yes
535331	BL0753	Ribulose-phosphate 3-epimerase (EC 5.1.3.1)	syn	G	ko00030,ko00040,ko00710,ko01100,ko01110,ko01120,ko01130,ko01200,ko01230		Yes
536056	BL0754	Phosphatidylglycerol--prolipoprotein diacylglyceryl transferase (EC 2.5.1.145)	nonsyn	M	NA		Yes
603501	BL0827	Uncharacterized protein	syn	NA	NA	Yes
603756	BL0827	Uncharacterized protein	syn	NA	NA	Yes	Yes
603773	BL0827	Uncharacterized protein	nonsyn	NA	NA	Yes
638184	BL0856	NAD(P) transhydrogenase subunit beta (EC 7.1.1.1) (Nicotinamide nucleotide transhydrogenase subunit beta)	syn	C	ko00760,ko01100	Yes
648502	BL0864	Ribosomal RNA small subunit methyltransferase E (EC 2.1.1.193)	nonsyn	J	NA	Yes
701458	BL0907	Possible cyclomaltodextrinase or neopullalanase	syn	G	NA		Yes
703437	BL0909	Possible ATP-dependent RNA helicase	syn	JKL	ko03018	Yes	Yes
736125	BL0934	Pyridoxal kinase (EC 2.7.1.35)	syn	H	ko00750,ko01100		Yes
736128	BL0934	Pyridoxal kinase (EC 2.7.1.35)	syn	H	ko00750,ko01100		Yes
736257	BL0934	Pyridoxal kinase (EC 2.7.1.35)	syn	H	ko00750,ko01100		Yes
736266	BL0934	Pyridoxal kinase (EC 2.7.1.35)	syn	H	ko00750,ko01100		Yes
736323	BL0934	Pyridoxal kinase (EC 2.7.1.35)	syn	H	ko00750,ko01100		Yes
736404	BL0934	Pyridoxal kinase (EC 2.7.1.35)	syn	H	ko00750,ko01100		Yes
736452	BL0934	Pyridoxal kinase (EC 2.7.1.35)	syn	H	ko00750,ko01100	Yes	Yes
736955	BL0935	UPF0102 protein BL0935	syn	L	NA		Yes
738134	BL0936	AAA domain-containing protein	syn	O	NA		Yes
738204	BL0936	AAA domain-containing protein	syn	O	NA		Yes
738233	BL0936	AAA domain-containing protein	syn	O	NA		Yes
738254	BL0936	AAA domain-containing protein	syn	O	NA		Yes
738260	BL0936	AAA domain-containing protein	syn	O	NA		Yes
738471	BL0936	AAA domain-containing protein	syn	O	NA		Yes
738530	BL0936	AAA domain-containing protein	syn	O	NA		Yes
738663	BL0936	AAA domain-containing protein	syn	O	NA		Yes
738715	BL0936	AAA domain-containing protein	nonsyn	O	NA		Yes
738791	BL0936	AAA domain-containing protein	syn	O	NA		Yes
738977	BL0936	AAA domain-containing protein	syn	O	NA		Yes
739070	BL0937	Uncharacterized protein	nonsyn	LU	NA		Yes
739071	BL0937	Uncharacterized protein	nonsyn	LU	NA		Yes
739094	BL0937	Uncharacterized protein	nonsyn	LU	NA		Yes
739102	BL0937	Uncharacterized protein	syn	LU	NA		Yes
739114	BL0937	Uncharacterized protein	syn	LU	NA		Yes
739129	BL0937	Uncharacterized protein	syn	LU	NA		Yes
739196	BL0937	Uncharacterized protein	nonsyn	LU	NA		Yes
739252	BL0937	Uncharacterized protein	syn	LU	NA		Yes
739276	BL0937	Uncharacterized protein	syn	LU	NA		Yes
739382	BL0937	Uncharacterized protein	nonsyn	LU	NA		Yes
739846	BL0937	Uncharacterized protein	syn	LU	NA		Yes
739858	BL0937	Uncharacterized protein	syn	LU	NA		Yes
739861	BL0937	Uncharacterized protein	syn	LU	NA		Yes
739876	BL0937	Uncharacterized protein	syn	LU	NA		Yes
739960	BL0937	Uncharacterized protein	syn	LU	NA		Yes
740155	BL0937	Uncharacterized protein	syn	LU	NA		Yes
740158	BL0937	Uncharacterized protein	syn	LU	NA		Yes
740172	BL0937	Uncharacterized protein	nonsyn	LU	NA		Yes
740179	BL0937	Uncharacterized protein	syn	LU	NA		Yes
740383	BL0937	Uncharacterized protein	syn	LU	NA		Yes
740422	BL0937	Uncharacterized protein	syn	LU	NA		Yes
740698	BL0937	Uncharacterized protein	syn	LU	NA		Yes
742396	BL0938	Succinate dehydrogenase flavoprotein subunit	nonsyn	C	ko00020,ko00190,ko00650,ko00720,ko01100,ko01110,ko01120,ko01130,ko01200,ko05134		Yes
743708	BL0939	Probable iron sulfur protein associated with succinate dehydrogenase/fumarate reductase	syn	C	ko00020,ko00190,ko00650,ko00720,ko01100,ko01110,ko01120,ko01130,ko01200		Yes
744044	BL0940	Probable methyltransferase	syn	S	NA		Yes
744086	BL0940	Probable methyltransferase	syn	S	NA		Yes
744164	BL0940	Probable methyltransferase	syn	S	NA	Yes	Yes
744279	BL0940	Probable methyltransferase	nonsyn	S	NA		Yes
761112	BL0953	Glutamine-dependent NAD(+) synthetase (EC 6.3.5.1) (NAD(+) synthase [glutamine-hydrolyzing])	syn	H	ko00760,ko01100	Yes
783507	BL0970	3-phosphoshikimate 1-carboxyvinyltransferase (EC 2.5.1.19) (5-enolpyruvylshikimate-3-phosphate synthase) (EPSP synthase) (EPSPS)	syn	E	ko00400,ko01100,ko01110,ko01130,ko01230	Yes
783650	BL0970	3-phosphoshikimate 1-carboxyvinyltransferase (EC 2.5.1.19) (5-enolpyruvylshikimate-3-phosphate synthase) (EPSP synthase) (EPSPS)	nonsyn	E	ko00400,ko01100,ko01110,ko01130,ko01230	Yes
808672	BL0990	UvrABC system protein B (Protein UvrB) (Excinuclease ABC subunit B)	syn	L	ko03420		Yes
808843	BL0990	UvrABC system protein B (Protein UvrB) (Excinuclease ABC subunit B)	syn	L	ko03420	Yes
809173	BL0990	UvrABC system protein B (Protein UvrB) (Excinuclease ABC subunit B)	syn	L	ko03420		Yes
809236	BL0990	UvrABC system protein B (Protein UvrB) (Excinuclease ABC subunit B)	syn	L	ko03420		Yes
809320	BL0990	UvrABC system protein B (Protein UvrB) (Excinuclease ABC subunit B)	syn	L	ko03420		Yes
809335	BL0990	UvrABC system protein B (Protein UvrB) (Excinuclease ABC subunit B)	syn	L	ko03420	Yes
809611	BL0990	UvrABC system protein B (Protein UvrB) (Excinuclease ABC subunit B)	syn	L	ko03420	Yes
816963	BL0997	2-C-methyl-D-erythritol 2,4-cyclodiphosphate synthase (MECDP-synthase) (MECPP-synthase) (MECPS) (EC 4.6.1.12)	syn	H	ko00900,ko01100,ko01110,ko01130	Yes	Yes
845421	BL1023	Possible oxidoreductase in aldo-keto reductase family	syn	C	ko00750,ko01100,ko01120			Yes
866060	BL1039	Uncharacterized protein	nonsyn	NA	NA			Yes
866124	BL1039	Uncharacterized protein	nonsyn	NA	NA			Yes
866137	BL1039	Uncharacterized protein	nonsyn	NA	NA			Yes
866152	BL1039	Uncharacterized protein	syn	NA	NA			Yes
866164	BL1039	Uncharacterized protein	syn	NA	NA			Yes
866217	BL1039	Uncharacterized protein	nonsyn	NA	NA			Yes
867453	BL1041	ATP binding protein of ABC transporter	syn	V	NA	Yes
872366	BL1044	NAD kinase (EC 2.7.1.23) (ATP-dependent NAD kinase)	syn	H	ko00760,ko01100	Yes
881867	BL1053	HD domain-containing protein	nonsyn	S	ko00970		Yes
893984	BL1064	N-acetyl-gamma-glutamyl-phosphate reductase (AGPR) (EC 1.2.1.38) (N-acetyl-glutamate semialdehyde dehydrogenase) (NAGSA dehydrogenase)	syn	E	ko00220,ko01100,ko01110,ko01130,ko01210,ko01230	Yes
970943	BL1126	Probable solute binding protein of ABC transporter system	nonsyn	P	NA	Yes
989718	BL1144	Probable multiple substrate aminotransferase (MsaT) containing domain of GntR family	nonsyn	EK	NA	Yes	Yes
989809	BL1144	Probable multiple substrate aminotransferase (MsaT) containing domain of GntR family	syn	EK	NA	Yes	Yes
989821	BL1144	Probable multiple substrate aminotransferase (MsaT) containing domain of GntR family	syn	EK	NA	Yes	Yes
989911	BL1144	Probable multiple substrate aminotransferase (MsaT) containing domain of GntR family	syn	EK	NA	Yes	Yes
989932	BL1144	Probable multiple substrate aminotransferase (MsaT) containing domain of GntR family	syn	EK	NA	Yes	Yes
1022232	BL1168	Beta-galactosidase (Beta-gal) (EC 3.2.1.23)	syn	G	ko00052	Yes
1029621	BL1174	Possible ribosomal pseudouridine synthase	nonsyn	J	NA	Yes	Yes
1029745	BL1174	Possible ribosomal pseudouridine synthase	syn	J	NA	Yes	Yes
1030634	BL1175	Glutamine--fructose-6-phosphate aminotransferase [isomerizing] (EC 2.6.1.16) (D-fructose-6-phosphate amidotransferase) (GFAT) (Glucosamine-6-phosphate synthase) (Hexosephosphate aminotransferase) (L-glutamine--D-fructose-6-phosphate amidotransferase)	syn	M	ko00250,ko00520,ko01100,ko01130,ko04931	Yes
1030766	BL1175	Glutamine--fructose-6-phosphate aminotransferase [isomerizing] (EC 2.6.1.16) (D-fructose-6-phosphate amidotransferase) (GFAT) (Glucosamine-6-phosphate synthase) (Hexosephosphate aminotransferase) (L-glutamine--D-fructose-6-phosphate amidotransferase)	syn	M	ko00250,ko00520,ko01100,ko01130,ko04931	Yes	Yes
1030931	BL1175	Glutamine--fructose-6-phosphate aminotransferase [isomerizing] (EC 2.6.1.16) (D-fructose-6-phosphate amidotransferase) (GFAT) (Glucosamine-6-phosphate synthase) (Hexosephosphate aminotransferase) (L-glutamine--D-fructose-6-phosphate amidotransferase)	syn	M	ko00250,ko00520,ko01100,ko01130,ko04931	Yes
1031029	BL1175	Glutamine--fructose-6-phosphate aminotransferase [isomerizing] (EC 2.6.1.16) (D-fructose-6-phosphate amidotransferase) (GFAT) (Glucosamine-6-phosphate synthase) (Hexosephosphate aminotransferase) (L-glutamine--D-fructose-6-phosphate amidotransferase)	nonsyn	M	ko00250,ko00520,ko01100,ko01130,ko04931	Yes	Yes
1031038	BL1175	Glutamine--fructose-6-phosphate aminotransferase [isomerizing] (EC 2.6.1.16) (D-fructose-6-phosphate amidotransferase) (GFAT) (Glucosamine-6-phosphate synthase) (Hexosephosphate aminotransferase) (L-glutamine--D-fructose-6-phosphate amidotransferase)	nonsyn	M	ko00250,ko00520,ko01100,ko01130,ko04931	Yes
1031261	BL1175	Glutamine--fructose-6-phosphate aminotransferase [isomerizing] (EC 2.6.1.16) (D-fructose-6-phosphate amidotransferase) (GFAT) (Glucosamine-6-phosphate synthase) (Hexosephosphate aminotransferase) (L-glutamine--D-fructose-6-phosphate amidotransferase)	syn	M	ko00250,ko00520,ko01100,ko01130,ko04931	Yes
1031281	BL1175	Glutamine--fructose-6-phosphate aminotransferase [isomerizing] (EC 2.6.1.16) (D-fructose-6-phosphate amidotransferase) (GFAT) (Glucosamine-6-phosphate synthase) (Hexosephosphate aminotransferase) (L-glutamine--D-fructose-6-phosphate amidotransferase)	syn	M	ko00250,ko00520,ko01100,ko01130,ko04931	Yes
1031360	BL1175	Glutamine--fructose-6-phosphate aminotransferase [isomerizing] (EC 2.6.1.16) (D-fructose-6-phosphate amidotransferase) (GFAT) (Glucosamine-6-phosphate synthase) (Hexosephosphate aminotransferase) (L-glutamine--D-fructose-6-phosphate amidotransferase)	syn	M	ko00250,ko00520,ko01100,ko01130,ko04931	Yes	Yes
1031534	BL1175	Glutamine--fructose-6-phosphate aminotransferase [isomerizing] (EC 2.6.1.16) (D-fructose-6-phosphate amidotransferase) (GFAT) (Glucosamine-6-phosphate synthase) (Hexosephosphate aminotransferase) (L-glutamine--D-fructose-6-phosphate amidotransferase)	syn	M	ko00250,ko00520,ko01100,ko01130,ko04931	Yes	Yes
1034095	BL1178	Probable solute binding protein of ABC transporter system	syn	ET	NA	Yes	Yes
1034554	BL1178	Probable solute binding protein of ABC transporter system	nonsyn	ET	NA		Yes
1034587	BL1178	Probable solute binding protein of ABC transporter system	syn	ET	NA		Yes
1034730	BL1178	Probable solute binding protein of ABC transporter system	nonsyn	ET	NA		Yes
1034740	BL1178	Probable solute binding protein of ABC transporter system	syn	ET	NA		Yes
1034743	BL1178	Probable solute binding protein of ABC transporter system	syn	ET	NA		Yes
1034795	BL1178	Probable solute binding protein of ABC transporter system	nonsyn	ET	NA		Yes
1034798	BL1178	Probable solute binding protein of ABC transporter system	nonsyn	ET	NA		Yes
1034824	BL1178	Probable solute binding protein of ABC transporter system	syn	ET	NA		Yes
1034829	BL1178	Probable solute binding protein of ABC transporter system	nonsyn	ET	NA		Yes
1034832	BL1178	Probable solute binding protein of ABC transporter system	nonsyn	ET	NA		Yes
1034846	BL1178	Probable solute binding protein of ABC transporter system	nonsyn	ET	NA		Yes
1034847	BL1178	Probable solute binding protein of ABC transporter system	nonsyn	ET	NA		Yes
1034853	BL1178	Probable solute binding protein of ABC transporter system	syn	ET	NA		Yes
1034864	BL1178	Probable solute binding protein of ABC transporter system	nonsyn	ET	NA		Yes
1034865	BL1178	Probable solute binding protein of ABC transporter system	nonsyn	ET	NA		Yes
1034871	BL1178	Probable solute binding protein of ABC transporter system	nonsyn	ET	NA		Yes
1034878	BL1178	Probable solute binding protein of ABC transporter system	syn	ET	NA		Yes
1034885	BL1178	Probable solute binding protein of ABC transporter system	nonsyn	ET	NA		Yes
1035252	BL1179	Probable solute binding protein of ABC transporter system	nonsyn	ET	NA	Yes	Yes
1035256	BL1179	Probable solute binding protein of ABC transporter system	nonsyn	ET	NA	Yes	Yes
1035257	BL1179	Probable solute binding protein of ABC transporter system	syn	ET	NA	Yes	Yes
1035262	BL1179	Probable solute binding protein of ABC transporter system	nonsyn	ET	NA	Yes	Yes
1035263	BL1179	Probable solute binding protein of ABC transporter system	syn	ET	NA	Yes	Yes
1035265	BL1179	Probable solute binding protein of ABC transporter system	nonsyn	ET	NA	Yes	Yes
1035281	BL1179	Probable solute binding protein of ABC transporter system	syn	ET	NA	Yes	Yes
1035282	BL1179	Probable solute binding protein of ABC transporter system	nonsyn	ET	NA	Yes	Yes
1035283	BL1179	Probable solute binding protein of ABC transporter system	nonsyn	ET	NA	Yes	Yes
1035284	BL1179	Probable solute binding protein of ABC transporter system	syn	ET	NA	Yes	Yes
1035290	BL1179	Probable solute binding protein of ABC transporter system	syn	ET	NA	Yes	Yes
1041042	BL1184	Peptide chain release factor 2 (RF-2)	syn	J	NA	Yes
1041118	BL1184	Peptide chain release factor 2 (RF-2)	syn	J	NA	Yes	Yes
1041127	BL1184	Peptide chain release factor 2 (RF-2)	syn	J	NA	Yes
1041130	BL1184	Peptide chain release factor 2 (RF-2)	syn	J	NA	Yes
1041169	BL1184	Peptide chain release factor 2 (RF-2)	syn	J	NA	Yes	Yes
1041211	BL1184	Peptide chain release factor 2 (RF-2)	syn	J	NA	Yes	Yes
1041235	BL1184	Peptide chain release factor 2 (RF-2)	syn	J	NA	Yes	Yes
1047712	BL1191	Aminopeptidase N	nonsyn	E	ko00480,ko01100	Yes	Yes
1050238	BL1192	Ribonuclease J (RNase J) (EC 3.1.-.-)	syn	J	ko03018	Yes
1050325	BL1192	Ribonuclease J (RNase J) (EC 3.1.-.-)	syn	J	ko03018	Yes
1050361	BL1192	Ribonuclease J (RNase J) (EC 3.1.-.-)	syn	J	ko03018	Yes
1050481	BL1192	Ribonuclease J (RNase J) (EC 3.1.-.-)	syn	J	ko03018	Yes
1050509	BL1192	Ribonuclease J (RNase J) (EC 3.1.-.-)	nonsyn	J	ko03018	Yes
1050517	BL1192	Ribonuclease J (RNase J) (EC 3.1.-.-)	syn	J	ko03018	Yes
1078932	BL1203	Uncharacterized protein	syn	NA	NA		Yes
1090053	BL1209	UPF0210 protein BL1209	syn	S	NA	Yes
1090056	BL1209	UPF0210 protein BL1209	syn	S	NA	Yes
1090074	BL1209	UPF0210 protein BL1209	syn	S	NA	Yes
1090137	BL1209	UPF0210 protein BL1209	syn	S	NA	Yes
1090140	BL1209	UPF0210 protein BL1209	syn	S	NA	Yes
1090167	BL1209	UPF0210 protein BL1209	syn	S	NA	Yes	Yes
1090170	BL1209	UPF0210 protein BL1209	syn	S	NA	Yes	Yes
1090181	BL1209	UPF0210 protein BL1209	nonsyn	S	NA	Yes
1094337	BL1212	Probable DeoR-type transcriptional regulator	syn	K	NA		Yes
1094370	BL1212	Probable DeoR-type transcriptional regulator	syn	K	NA	Yes	Yes
1094772	BL1212	Probable DeoR-type transcriptional regulator	syn	K	NA	Yes
1095118	BL1212	Probable DeoR-type transcriptional regulator	nonsyn	K	NA	Yes
1095133	BL1212	Probable DeoR-type transcriptional regulator	nonsyn	K	NA	Yes
1098560	BL1215	Possible penicillin-binding protein	nonsyn	M	ko00550,ko01100,ko01501		Yes
1108906	BL1222	Nudix hydrolase domain-containing protein	nonsyn	L	ko00760,ko01100,ko01120,ko04146		Yes
1108916	BL1222	Nudix hydrolase domain-containing protein	syn	L	ko00760,ko01100,ko01120,ko04146	Yes
1202961	BL0281	Uncharacterized protein	syn	S	NA		Yes
1203676	BL0281	Uncharacterized protein	nonsyn	S	NA	Yes
1232990	BL0308	Inosine-uridine preferring nucleoside hydrolase	syn	F	ko00230,ko00760,ko01100	Yes
1239087	BL0313	Phosphate transport system permease protein PstA	syn	P	ko02010	Yes
1239308	BL0313	Phosphate transport system permease protein PstA	nonsyn	P	ko02010	Yes
1239653	BL0314	Phosphate transport system permease protein	syn	P	ko02010	Yes
1250953	BL0322	Uncharacterized protein	syn	D	NA	Yes
1255636	BL0326	Possible protease or peptidase	nonsyn	O	ko05120	Yes
1278801	BL0347	PlsC domain-containing protein	nonsyn	I	ko00561,ko00564,ko01100,ko01110	Yes
1292094	BL0361	ATP synthase subunit b (ATP synthase F(0) sector subunit b) (ATPase subunit I) (F-type ATPase subunit b) (F-ATPase subunit b)	nonsyn	C	ko00190,ko00195,ko01100		Yes
1295095	BL0365	Homoserine O-acetyltransferase (HAT) (EC 2.3.1.31) (Homoserine transacetylase) (HTA)	syn	E	ko00270,ko00920,ko01100,ko01110,ko01230		Yes
1313986	BL0387	Uncharacterized protein	syn	K	NA		Yes
1326148	BL0395	Valine--tRNA ligase (EC 6.1.1.9) (Valyl-tRNA synthetase) (ValRS)	nonsyn	J	ko00970	Yes
1326150	BL0395	Valine--tRNA ligase (EC 6.1.1.9) (Valyl-tRNA synthetase) (ValRS)	nonsyn	J	ko00970	Yes
1336014	BL0400a	Uncharacterized protein	nonsyn	NA	NA		Yes
1336081	BL0400a	Uncharacterized protein	nonsense	NA	NA		Yes
1336084	BL0400a	Uncharacterized protein	syn	NA	NA		Yes
1336356	BL0401	Possible acetyltransferase	syn	J	ko00330,ko01100,ko04216		Yes
1336403	BL0401	Possible acetyltransferase	syn	J	ko00330,ko01100,ko04216		Yes
1336422	BL0401	Possible acetyltransferase	syn	J	ko00330,ko01100,ko04216		Yes
1336425	BL0401	Possible acetyltransferase	syn	J	ko00330,ko01100,ko04216		Yes
1336431	BL0401	Possible acetyltransferase	syn	J	ko00330,ko01100,ko04216		Yes
1336536	BL0401	Possible acetyltransferase	syn	J	ko00330,ko01100,ko04216		Yes
1354369	BL0419	Pyridoxal phosphate homeostasis protein (PLP homeostasis protein)	syn	S	NA	Yes
1379899	BL0433	Protein-pII uridylyltransferase	syn	O	ko02020,ko03018	Yes
1380039	BL0433	Protein-pII uridylyltransferase	syn	O	ko02020,ko03018	Yes
1381546	BL0433	Protein-pII uridylyltransferase	syn	O	ko02020,ko03018	Yes
1382467	BL0435	Ammonium transporter	syn	U	NA	Yes
1382509	BL0435	Ammonium transporter	syn	U	NA		Yes
1382569	BL0435	Ammonium transporter	syn	U	NA	Yes		Yes
1382938	BL0435	Ammonium transporter	syn	U	NA	Yes		Yes
1389479	BL0440	Glucose-6-phosphate 1-dehydrogenase (G6PD) (EC 1.1.1.49)	syn	G	ko00030,ko00480,ko01100,ko01110,ko01120,ko01130,ko01200,ko05230	Yes		Yes
1395568	BL0445	Uncharacterized protein	syn	S	NA	Yes		Yes
1395639	BL0445	Uncharacterized protein	nonsyn	S	NA			Yes
1405068	BL0452	Possible permease protein of ABC transporter system	syn	V	NA			Yes
1467327	BL0502	DAGKc domain-containing protein	nonsyn	I	ko00561,ko00564,ko01100,ko01110	Yes
1526087	BL0552	Probable ferredoxin/ferredoxin-NADP reductase	syn	C	NA			Yes
1526144	BL0552	Probable ferredoxin/ferredoxin-NADP reductase	syn	C	NA			Yes
1526453	BL0552	Probable ferredoxin/ferredoxin-NADP reductase	syn	C	NA			Yes
1526462	BL0552	Probable ferredoxin/ferredoxin-NADP reductase	syn	C	NA			Yes
1563049	BL0586	Protein involved in cell wall formation and stabilization of the FtsZ ring during cell division	syn	D	ko00550,ko04112	Yes
1563067	BL0586	Protein involved in cell wall formation and stabilization of the FtsZ ring during cell division	syn	D	ko00550,ko04112	Yes
1563090	BL0586	Protein involved in cell wall formation and stabilization of the FtsZ ring during cell division	nonsyn	D	ko00550,ko04112	Yes
1563106	BL0586	Protein involved in cell wall formation and stabilization of the FtsZ ring during cell division	syn	D	ko00550,ko04112	Yes
1563108	BL0586	Protein involved in cell wall formation and stabilization of the FtsZ ring during cell division	nonsyn	D	ko00550,ko04112	Yes
1563118	BL0586	Protein involved in cell wall formation and stabilization of the FtsZ ring during cell division	syn	D	ko00550,ko04112	Yes
1563133	BL0586	Protein involved in cell wall formation and stabilization of the FtsZ ring during cell division	syn	D	ko00550,ko04112	Yes
1563145	BL0586	Protein involved in cell wall formation and stabilization of the FtsZ ring during cell division	syn	D	ko00550,ko04112	Yes
1563154	BL0586	Protein involved in cell wall formation and stabilization of the FtsZ ring during cell division	syn	D	ko00550,ko04112	Yes
1563175	BL0586	Protein involved in cell wall formation and stabilization of the FtsZ ring during cell division	syn	D	ko00550,ko04112	Yes
1563190	BL0586	Protein involved in cell wall formation and stabilization of the FtsZ ring during cell division	syn	D	ko00550,ko04112	Yes
1563191	BL0586	Protein involved in cell wall formation and stabilization of the FtsZ ring during cell division	nonsyn	D	ko00550,ko04112	Yes
1563201	BL0586	Protein involved in cell wall formation and stabilization of the FtsZ ring during cell division	nonsyn	D	ko00550,ko04112	Yes
1563205	BL0586	Protein involved in cell wall formation and stabilization of the FtsZ ring during cell division	syn	D	ko00550,ko04112	Yes
1563214	BL0586	Protein involved in cell wall formation and stabilization of the FtsZ ring during cell division	syn	D	ko00550,ko04112	Yes
1564995	BL0587	Probable penicillin binding protein transpeptidase	syn	M	ko00550	Yes		Yes
1565001	BL0587	Probable penicillin binding protein transpeptidase	syn	M	ko00550			Yes
1619942	BL0635	DNA gyrase subunit B (EC 5.6.2.2)	nonsyn	L	NA	Yes
1637733	BL0652	Uncharacterized protein	nonsyn	NA	NA	Yes
1637813	BL0652	Uncharacterized protein	nonsyn	NA	NA	Yes
1638442	BL0652	Uncharacterized protein	syn	NA	NA		Yes
1644778	BL0657	Ribosomal RNA small subunit methyltransferase A (EC 2.1.1.182) (16S rRNA (adenine(1518)-N(6)/adenine(1519)-N(6))-dimethyltransferase) (16S rRNA dimethyladenosine transferase) (16S rRNA dimethylase) (S-adenosylmethionine-6-N', N'-adenosyl(rRNA) dimethyltransferase)	syn	J	NA	Yes	Yes
1644787	BL0657	Ribosomal RNA small subunit methyltransferase A (EC 2.1.1.182) (16S rRNA (adenine(1518)-N(6)/adenine(1519)-N(6))-dimethyltransferase) (16S rRNA dimethyladenosine transferase) (16S rRNA dimethylase) (S-adenosylmethionine-6-N', N'-adenosyl(rRNA) dimethyltransferase)	syn	J	NA	Yes
1644788	BL0657	Ribosomal RNA small subunit methyltransferase A (EC 2.1.1.182) (16S rRNA (adenine(1518)-N(6)/adenine(1519)-N(6))-dimethyltransferase) (16S rRNA dimethyladenosine transferase) (16S rRNA dimethylase) (S-adenosylmethionine-6-N', N'-adenosyl(rRNA) dimethyltransferase)	syn	J	NA	Yes
1645172	BL0658	G5 domain-containing protein	nonsyn	S	NA	Yes
1661561	BL0673	ATP binding protein of ABC transporter for sugars	syn	E	ko02010	Yes
1661616	BL0673	ATP binding protein of ABC transporter for sugars	nonsyn	E	ko02010	Yes
1661618	BL0673	ATP binding protein of ABC transporter for sugars	syn	E	ko02010	Yes
1661654	BL0673	ATP binding protein of ABC transporter for sugars	syn	E	ko02010	Yes
1661660	BL0673	ATP binding protein of ABC transporter for sugars	syn	E	ko02010	Yes	Yes
1661717	BL0673	ATP binding protein of ABC transporter for sugars	syn	E	ko02010	Yes	Yes
1661777	BL0673	ATP binding protein of ABC transporter for sugars	syn	E	ko02010	Yes
1686447	BL1512	dCTP deaminase, dUMP-forming (EC 3.5.4.30) (Bifunctional dCTP deaminase:dUTPase) (DCD-DUT)	syn	F	ko00240,ko01100	Yes
1688282	BL1514	Possible phospholipase/carboxylesterase	syn	S	NA	Yes
1688322	BL1514	Possible phospholipase/carboxylesterase	nonsyn	S	NA	Yes
1688348	BL1514	Possible phospholipase/carboxylesterase	syn	S	NA	Yes
1696730	BL1521	Sugar binding protein of ABC transporter system	syn	G	ko02010			Yes
1697184	BL1521	Sugar binding protein of ABC transporter system	nonsyn	G	ko02010	Yes		Yes
1698845	BL1523	Sugar permease of ABC transporter system	syn	G	ko02010	Yes
1698944	BL1523	Sugar permease of ABC transporter system	syn	G	ko02010	Yes
1698992	BL1523	Sugar permease of ABC transporter system	syn	G	ko02010	Yes
1699484	BL1523	Sugar permease of ABC transporter system	syn	G	ko02010	Yes
1720964	BL0137	ABC2_membrane domain-containing protein	nonsyn	S	NA			Yes
1721171	BL0137	ABC2_membrane domain-containing protein	nonsyn	S	NA			Yes
1747474	BL0155	Large transmembrane protein possibly involved in transport	nonsyn	V	NA			Yes
1747546	BL0155	Large transmembrane protein possibly involved in transport	nonsyn	V	NA			Yes
1816110	BL0199	Uncharacterized protein	nonsyn	S	NA	Yes
1816124	BL0199	Uncharacterized protein	syn	S	NA	Yes
1887296	BL1273	Diaminopimelate decarboxylase (DAP decarboxylase) (DAPDC) (EC 4.1.1.20)	nonsyn	E	ko00300,ko01100,ko01110,ko01120,ko01130,ko01230	Yes
1887643	BL1273	Diaminopimelate decarboxylase (DAP decarboxylase) (DAPDC) (EC 4.1.1.20)	syn	E	ko00300,ko01100,ko01110,ko01120,ko01130,ko01230	Yes
1898407	BL1281	Ribonuclease G	nonsyn	J	ko03018	Yes
1899263	BL1281	Ribonuclease G	syn	J	ko03018			Yes
1901748	BL1284	GTPase Obg (EC 3.6.5.-) (GTP-binding protein Obg)	syn	S	NA			Yes
1916531	BL1531	Uncharacterized protein	syn	QT	NA	Yes
1916618	BL1531	Uncharacterized protein	syn	QT	NA	Yes
1916646	BL1531	Uncharacterized protein	nonsyn	QT	NA	Yes
1917552	BL1532	Uncharacterized protein	nonsyn	NA	NA	Yes	Yes
1917763	BL1532	Uncharacterized protein	syn	NA	NA	Yes	Yes
1917841	BL1532	Uncharacterized protein	syn	NA	NA	Yes	Yes
1917859	BL1532	Uncharacterized protein	syn	NA	NA	Yes	Yes
1917907	BL1532	Uncharacterized protein	syn	NA	NA	Yes	Yes
1917925	BL1532	Uncharacterized protein	syn	NA	NA	Yes	Yes
1961656	BL1552	Uncharacterized protein	syn	L	NA	Yes
1976387	BL1564	Probable aminotransferase	nonsyn	E	NA			Yes
1981651	BL1568	Possible 2-hydroxyacid dehydrogenase	nonsyn	EH	ko00260,ko00680,ko01100,ko01120,ko01130,ko01200,ko01230	Yes
1981654	BL1568	Possible 2-hydroxyacid dehydrogenase	nonsyn	EH	ko00260,ko00680,ko01100,ko01120,ko01130,ko01200,ko01230	Yes
1982392	BL1569	Uncharacterized protein	syn	S	ko00240,ko00670,ko01100,ko01523		Yes
1982524	BL1569	Uncharacterized protein	syn	S	ko00240,ko00670,ko01100,ko01523		Yes
1982528	BL1569	Uncharacterized protein	nonsyn	S	ko00240,ko00670,ko01100,ko01523		Yes
1982542	BL1569	Uncharacterized protein	syn	S	ko00240,ko00670,ko01100,ko01523		Yes
1982635	BL1569	Uncharacterized protein	syn	S	ko00240,ko00670,ko01100,ko01523	Yes
1993227	BL1575	Aldehyde-alcohol dehydrogenase	syn	C	ko00010,ko00071,ko00350,ko00620,ko00625,ko00626,ko00650,ko01100,ko01110,ko01120,ko01130,ko01220	Yes
1994274	BL1575	Aldehyde-alcohol dehydrogenase	syn	C	ko00010,ko00071,ko00350,ko00620,ko00625,ko00626,ko00650,ko01100,ko01110,ko01120,ko01130,ko01220	Yes	Yes
1997844	BL1580	50S ribosomal protein L23	syn	J	ko03010	Yes
2011158	BL1607	50S ribosomal protein L17	nonsyn	J	ko03010	Yes
2011551	BL1608	tRNA pseudouridine synthase A (EC 5.4.99.12) (tRNA pseudouridine(38-40) synthase) (tRNA pseudouridylate synthase I) (tRNA-uridine isomerase I)	nonsyn	J	NA		Yes
2019635	BL1614	Uncharacterized protein	nonsyn	NA	NA	Yes	Yes
2019713	BL1614	Uncharacterized protein	nonsyn	NA	NA	Yes	Yes
2019805	BL1614	Uncharacterized protein	syn	NA	NA		Yes
2019976	BL1614	Uncharacterized protein	syn	NA	NA	Yes	Yes
2020081	BL1614	Uncharacterized protein	syn	NA	NA	Yes
2020167	BL1614	Uncharacterized protein	nonsyn	NA	NA	Yes
2020288	BL1614	Uncharacterized protein	syn	NA	NA	Yes
2020316	BL1614	Uncharacterized protein	nonsyn	NA	NA	Yes	Yes
2020317	BL1614	Uncharacterized protein	nonsyn	NA	NA	Yes
2020360	BL1614	Uncharacterized protein	syn	NA	NA	Yes	Yes
2023832	BL1616	Translation initiation factor IF-2	syn	J	NA		Yes
2025337	BL1617	Ribosome-binding factor A	syn	J	NA		Yes
2025351	BL1617	Ribosome-binding factor A	nonsyn	J	NA		Yes
2026173	BL1618	tRNA pseudouridine synthase B (EC 5.4.99.25) (tRNA pseudouridine(55) synthase) (Psi55 synthase) (tRNA pseudouridylate synthase) (tRNA-uridine isomerase)	nonsyn	J	NA		Yes
2026854	BL1619	Protein RibF [includes: riboflavin kinase (Flavokinase) Fmn adenylyltransferase	syn	H	ko00740,ko01100,ko01110		Yes
2027106	BL1619	Protein RibF [includes: riboflavin kinase (Flavokinase) Fmn adenylyltransferase	syn	H	ko00740,ko01100,ko01110		Yes
2027109	BL1619	Protein RibF [includes: riboflavin kinase (Flavokinase) Fmn adenylyltransferase	syn	H	ko00740,ko01100,ko01110		Yes
2027112	BL1619	Protein RibF [includes: riboflavin kinase (Flavokinase) Fmn adenylyltransferase	syn	H	ko00740,ko01100,ko01110		Yes
2027124	BL1619	Protein RibF [includes: riboflavin kinase (Flavokinase) Fmn adenylyltransferase	syn	H	ko00740,ko01100,ko01110		Yes
2027154	BL1619	Protein RibF [includes: riboflavin kinase (Flavokinase) Fmn adenylyltransferase	syn	H	ko00740,ko01100,ko01110		Yes
2027568	BL1619	Protein RibF [includes: riboflavin kinase (Flavokinase) Fmn adenylyltransferase	syn	H	ko00740,ko01100,ko01110		Yes
2051847	BL1641	Uncharacterized protein	syn	S	NA	Yes	Yes
2051856	BL1641	Uncharacterized protein	syn	S	NA	Yes	Yes
2051862	BL1641	Uncharacterized protein	syn	S	NA	Yes	Yes
2051874	BL1641	Uncharacterized protein	syn	S	NA	Yes	Yes
2051880	BL1641	Uncharacterized protein	syn	S	NA	Yes	Yes
2051886	BL1641	Uncharacterized protein	syn	S	NA	Yes	Yes
2051889	BL1641	Uncharacterized protein	syn	S	NA	Yes	Yes
2051892	BL1641	Uncharacterized protein	syn	S	NA	Yes	Yes
2051904	BL1641	Uncharacterized protein	syn	S	NA	Yes	Yes
2051919	BL1641	Uncharacterized protein	syn	S	NA	Yes	Yes
2051920	BL1641	Uncharacterized protein	nonsyn	S	NA	Yes	Yes
2051923	BL1641	Uncharacterized protein	nonsyn	S	NA	Yes	Yes
2051925	BL1641	Uncharacterized protein	syn	S	NA	Yes	Yes
2051926	BL1641	Uncharacterized protein	nonsyn	S	NA	Yes	Yes
2051927	BL1641	Uncharacterized protein	nonsyn	S	NA	Yes	Yes
2051937	BL1641	Uncharacterized protein	syn	S	NA	Yes	Yes
2051945	BL1641	Uncharacterized protein	nonsyn	S	NA	Yes	Yes
2051961	BL1641	Uncharacterized protein	syn	S	NA	Yes	Yes
2051985	BL1641	Uncharacterized protein	syn	S	NA	Yes	Yes
2051988	BL1641	Uncharacterized protein	syn	S	NA	Yes	Yes
2052045	BL1641	Uncharacterized protein	syn	S	NA	Yes	Yes
2052054	BL1641	Uncharacterized protein	syn	S	NA	Yes	Yes
2052057	BL1641	Uncharacterized protein	syn	S	NA	Yes	Yes
2052273	BL1641	Uncharacterized protein	syn	S	NA	Yes	Yes
2052277	BL1641	Uncharacterized protein	syn	S	NA	Yes	Yes
2052282	BL1641	Uncharacterized protein	syn	S	NA	Yes	Yes
2052291	BL1641	Uncharacterized protein	syn	S	NA	Yes	Yes
2052292	BL1641	Uncharacterized protein	nonsyn	S	NA	Yes	Yes
2052294	BL1641	Uncharacterized protein	syn	S	NA	Yes	Yes
2052295	BL1641	Uncharacterized protein	nonsyn	S	NA	Yes	Yes
2052300	BL1641	Uncharacterized protein	syn	S	NA	Yes	Yes
2052309	BL1641	Uncharacterized protein	syn	S	NA	Yes	Yes
2052315	BL1641	Uncharacterized protein	syn	S	NA	Yes	Yes
2052324	BL1641	Uncharacterized protein	syn	S	NA	Yes	Yes
2052333	BL1641	Uncharacterized protein	syn	S	NA	Yes	Yes
2052354	BL1641	Uncharacterized protein	syn	S	NA	Yes	Yes
2052367	BL1641	Uncharacterized protein	syn	S	NA	Yes	Yes
2052369	BL1641	Uncharacterized protein	nonsyn	S	NA	Yes	Yes
2052372	BL1641	Uncharacterized protein	syn	S	NA	Yes	Yes
2052375	BL1641	Uncharacterized protein	syn	S	NA	Yes	Yes
2052378	BL1641	Uncharacterized protein	syn	S	NA	Yes	Yes
2052390	BL1641	Uncharacterized protein	syn	S	NA	Yes	Yes
2053098	BL1641	Uncharacterized protein	syn	S	NA	Yes	Yes
2053149	BL1641	Uncharacterized protein	syn	S	NA	Yes	Yes
2053263	BL1641	Uncharacterized protein	syn	S	NA	Yes	Yes
2053500	BL1641	Uncharacterized protein	syn	S	NA	Yes	Yes
2053515	BL1641	Uncharacterized protein	syn	S	NA	Yes	Yes
2053525	BL1641	Uncharacterized protein	nonsyn	S	NA	Yes	Yes
2053527	BL1641	Uncharacterized protein	syn	S	NA	Yes	Yes
2053536	BL1641	Uncharacterized protein	syn	S	NA	Yes	Yes
2053551	BL1641	Uncharacterized protein	syn	S	NA	Yes	Yes
2053605	BL1641	Uncharacterized protein	syn	S	NA	Yes	Yes
2053632	BL1641	Uncharacterized protein	syn	S	NA	Yes	Yes
2053647	BL1641	Uncharacterized protein	syn	S	NA	Yes	Yes
2054671	BL1642	Putative desulfatase possibly for mucin	syn	S	ko00260,ko01100,ko01110,ko01120,ko01230		Yes
2055617	BL1643	Galactose-1-phosphate uridylyltransferase (Gal-1-P uridylyltransferase) (EC 2.7.7.12) (UDP-glucose--hexose-1-phosphate uridylyltransferase)	syn	G	ko00052,ko00520,ko01100,ko04917	Yes	Yes
2055812	BL1643	Galactose-1-phosphate uridylyltransferase (Gal-1-P uridylyltransferase) (EC 2.7.7.12) (UDP-glucose--hexose-1-phosphate uridylyltransferase)	syn	G	ko00052,ko00520,ko01100,ko04917	Yes	Yes
2055950	BL1643	Galactose-1-phosphate uridylyltransferase (Gal-1-P uridylyltransferase) (EC 2.7.7.12) (UDP-glucose--hexose-1-phosphate uridylyltransferase)	syn	G	ko00052,ko00520,ko01100,ko04917	Yes	Yes
2055952	BL1643	Galactose-1-phosphate uridylyltransferase (Gal-1-P uridylyltransferase) (EC 2.7.7.12) (UDP-glucose--hexose-1-phosphate uridylyltransferase)	nonsyn	G	ko00052,ko00520,ko01100,ko04917	Yes	Yes
2055953	BL1643	Galactose-1-phosphate uridylyltransferase (Gal-1-P uridylyltransferase) (EC 2.7.7.12) (UDP-glucose--hexose-1-phosphate uridylyltransferase)	syn	G	ko00052,ko00520,ko01100,ko04917	Yes	Yes
2056046	BL1643	Galactose-1-phosphate uridylyltransferase (Gal-1-P uridylyltransferase) (EC 2.7.7.12) (UDP-glucose--hexose-1-phosphate uridylyltransferase)	syn	G	ko00052,ko00520,ko01100,ko04917	Yes	Yes
2056094	BL1643	Galactose-1-phosphate uridylyltransferase (Gal-1-P uridylyltransferase) (EC 2.7.7.12) (UDP-glucose--hexose-1-phosphate uridylyltransferase)	syn	G	ko00052,ko00520,ko01100,ko04917	Yes	Yes
2056202	BL1643	Galactose-1-phosphate uridylyltransferase (Gal-1-P uridylyltransferase) (EC 2.7.7.12) (UDP-glucose--hexose-1-phosphate uridylyltransferase)	syn	G	ko00052,ko00520,ko01100,ko04917	Yes	Yes
2056214	BL1643	Galactose-1-phosphate uridylyltransferase (Gal-1-P uridylyltransferase) (EC 2.7.7.12) (UDP-glucose--hexose-1-phosphate uridylyltransferase)	syn	G	ko00052,ko00520,ko01100,ko04917	Yes	Yes
2056224	BL1643	Galactose-1-phosphate uridylyltransferase (Gal-1-P uridylyltransferase) (EC 2.7.7.12) (UDP-glucose--hexose-1-phosphate uridylyltransferase)	syn	G	ko00052,ko00520,ko01100,ko04917	Yes	Yes
2056232	BL1643	Galactose-1-phosphate uridylyltransferase (Gal-1-P uridylyltransferase) (EC 2.7.7.12) (UDP-glucose--hexose-1-phosphate uridylyltransferase)	syn	G	ko00052,ko00520,ko01100,ko04917	Yes	Yes
2056265	BL1643	Galactose-1-phosphate uridylyltransferase (Gal-1-P uridylyltransferase) (EC 2.7.7.12) (UDP-glucose--hexose-1-phosphate uridylyltransferase)	syn	G	ko00052,ko00520,ko01100,ko04917	Yes	Yes
2056271	BL1643	Galactose-1-phosphate uridylyltransferase (Gal-1-P uridylyltransferase) (EC 2.7.7.12) (UDP-glucose--hexose-1-phosphate uridylyltransferase)	syn	G	ko00052,ko00520,ko01100,ko04917	Yes	Yes
2058833	BL1646	Possible histidine kinase sensor of two component system	nonsyn	KT	NA		Yes
2088759	BL1672	Possible cyclopropane-fatty-acyl-phospholipid synthase	syn	M	NA		Yes
2088769	BL1672	Possible cyclopropane-fatty-acyl-phospholipid synthase	syn	M	NA		Yes
2091475	BL1673	Possible lactaldehyde reductase	syn	C	ko00010,ko00071,ko00350,ko00625,ko00626,ko00630,ko00640,ko00680,ko01100,ko01110,ko01120,ko01130,ko01200,ko01220		Yes
2091481	BL1673	Possible lactaldehyde reductase	syn	C	ko00010,ko00071,ko00350,ko00625,ko00626,ko00630,ko00640,ko00680,ko01100,ko01110,ko01120,ko01130,ko01200,ko01220		Yes
2091490	BL1673	Possible lactaldehyde reductase	syn	C	ko00010,ko00071,ko00350,ko00625,ko00626,ko00630,ko00640,ko00680,ko01100,ko01110,ko01120,ko01130,ko01200,ko01220		Yes
2091496	BL1673	Possible lactaldehyde reductase	syn	C	ko00010,ko00071,ko00350,ko00625,ko00626,ko00630,ko00640,ko00680,ko01100,ko01110,ko01120,ko01130,ko01200,ko01220	Yes	Yes
2092559	BL1674	Probable glycosyltransferase	syn	M	NA	Yes
2092652	BL1674	Probable glycosyltransferase	syn	M	NA	Yes
2092655	BL1674	Probable glycosyltransferase	syn	M	NA	Yes
2092670	BL1674	Probable glycosyltransferase	syn	M	NA	Yes
2092818	BL1675	Hypothetical integral membrane protein in upfo118	nonsyn	S	NA	Yes
2092845	BL1675	Hypothetical integral membrane protein in upfo118	nonsyn	S	NA	Yes
2093140	BL1675	Hypothetical integral membrane protein in upfo118	syn	S	NA	Yes
2093141	BL1675	Hypothetical integral membrane protein in upfo118	syn	S	NA	Yes
2093236	BL1675	Hypothetical integral membrane protein in upfo118	syn	S	NA	Yes
2093244	BL1675	Hypothetical integral membrane protein in upfo118	nonsyn	S	NA	Yes
2093272	BL1675	Hypothetical integral membrane protein in upfo118	syn	S	NA	Yes
2093305	BL1675	Hypothetical integral membrane protein in upfo118	syn	S	NA	Yes
2093353	BL1675	Hypothetical integral membrane protein in upfo118	syn	S	NA	Yes
2093359	BL1675	Hypothetical integral membrane protein in upfo118	syn	S	NA	Yes
2093380	BL1675	Hypothetical integral membrane protein in upfo118	syn	S	NA	Yes
2093419	BL1675	Hypothetical integral membrane protein in upfo118	syn	S	NA	Yes
2093426	BL1675	Hypothetical integral membrane protein in upfo118	nonsyn	S	NA		Yes
2094639	BL1676	Narrowly conserved hypothetical transmembrane protein	syn	M	NA	Yes
2094993	BL1676	Narrowly conserved hypothetical transmembrane protein	syn	M	NA	Yes		Yes
2095253	BL1676	Narrowly conserved hypothetical transmembrane protein	nonsyn	M	NA	Yes		Yes
2096080	BL1677	ATP-binding protein of ABC transporter system	nonsyn	V	NA	Yes
2096158	BL1677	ATP-binding protein of ABC transporter system	syn	V	NA	Yes
2096419	BL1677	ATP-binding protein of ABC transporter system	syn	V	NA	Yes	Yes
2096422	BL1677	ATP-binding protein of ABC transporter system	syn	V	NA	Yes	Yes
2096455	BL1677	ATP-binding protein of ABC transporter system	syn	V	NA	Yes	Yes
2096461	BL1677	ATP-binding protein of ABC transporter system	syn	V	NA	Yes	Yes
2096467	BL1677	ATP-binding protein of ABC transporter system	syn	V	NA		Yes
2096488	BL1677	ATP-binding protein of ABC transporter system	syn	V	NA	Yes	Yes
2096497	BL1677	ATP-binding protein of ABC transporter system	syn	V	NA	Yes	Yes
2096532	BL1677	ATP-binding protein of ABC transporter system	nonsyn	V	NA	Yes	Yes
2096986	BL1678	Uncharacterized protein	nonsyn	NA	NA	Yes
2097615	BL1678	Uncharacterized protein	syn	NA	NA		Yes
2101190	BL1681	Hypoxanthine phosphoribosyltransferase (EC 2.4.2.8)	nonsyn	F	ko00230,ko00983,ko01100,ko01110	Yes		Yes
2101315	BL1681	Hypoxanthine phosphoribosyltransferase (EC 2.4.2.8)	syn	F	ko00230,ko00983,ko01100,ko01110	Yes		Yes
2101426	BL1681	Hypoxanthine phosphoribosyltransferase (EC 2.4.2.8)	syn	F	ko00230,ko00983,ko01100,ko01110	Yes		Yes
2101438	BL1681	Hypoxanthine phosphoribosyltransferase (EC 2.4.2.8)	syn	F	ko00230,ko00983,ko01100,ko01110	Yes		Yes
2101528	BL1681	Hypoxanthine phosphoribosyltransferase (EC 2.4.2.8)	syn	F	ko00230,ko00983,ko01100,ko01110		Yes
2122141	BL1701	Uncharacterized protein	syn	NA	NA	Yes
2149126	BL1727	Uncharacterized protein	nonsyn	NA	NA		Yes
2149127	BL1727	Uncharacterized protein	nonsyn	NA	NA		Yes
2149128	BL1727	Uncharacterized protein	syn	NA	NA		Yes
2149255	BL1728	Proline--tRNA ligase (EC 6.1.1.15) (Prolyl-tRNA synthetase) (ProRS)	syn	J	ko00970		Yes
2160732	BL1736	Possible helicase	nonsyn	KL	NA		Yes
2161426	BL1736	Possible helicase	syn	KL	NA		Yes
2161543	BL1736	Possible helicase	syn	KL	NA		Yes
2162068	BL1736	Possible helicase	syn	KL	NA		Yes
2163232	BL1736	Possible helicase	syn	KL	NA	Yes
2164486	BL1736	Possible helicase	syn	KL	NA		Yes
2164528	BL1736	Possible helicase	syn	KL	NA		Yes
2164567	BL1736	Possible helicase	syn	KL	NA		Yes
2167034	BL1740	Probable oxidoreductase	nonsyn	S	NA	Yes
2167221	BL1740	Probable oxidoreductase	syn	S	NA	Yes
2167495	BL1740	Probable oxidoreductase	nonsyn	S	NA	Yes
2177542	BL1751	Exodeoxyribonuclease 7 large subunit (EC 3.1.11.6) (Exodeoxyribonuclease VII large subunit) (Exonuclease VII large subunit)	nonsyn	L	ko03430		Yes
2177584	BL1751	Exodeoxyribonuclease 7 large subunit (EC 3.1.11.6) (Exodeoxyribonuclease VII large subunit) (Exonuclease VII large subunit)	nonsyn	L	ko03430		Yes
2178106	BL1752	Anaerobic ribonucleoside-triphosphate reductase	nonsyn	F	ko00230,ko00240,ko01100		Yes
2206888	BL1774	LacI-type transcriptional regulator	nonsyn	K	NA	Yes	Yes
2206896	BL1774	LacI-type transcriptional regulator	syn	K	NA	Yes	Yes
2207024	BL1774	LacI-type transcriptional regulator	nonsyn	K	NA	Yes	Yes
2208813	BL1776	Probable aminotransferase	syn	E	ko00270,ko00450,ko01100,ko01110,ko01230	Yes	Yes
2208855	BL1776	Probable aminotransferase	syn	E	ko00270,ko00450,ko01100,ko01110,ko01230	Yes
2208864	BL1776	Probable aminotransferase	syn	E	ko00270,ko00450,ko01100,ko01110,ko01230	Yes
2208870	BL1776	Probable aminotransferase	syn	E	ko00270,ko00450,ko01100,ko01110,ko01230	Yes
2208886	BL1776	Probable aminotransferase	nonsyn	E	ko00270,ko00450,ko01100,ko01110,ko01230	Yes
2208888	BL1776	Probable aminotransferase	syn	E	ko00270,ko00450,ko01100,ko01110,ko01230	Yes
2208891	BL1776	Probable aminotransferase	syn	E	ko00270,ko00450,ko01100,ko01110,ko01230	Yes
2208912	BL1776	Probable aminotransferase	syn	E	ko00270,ko00450,ko01100,ko01110,ko01230	Yes
2208915	BL1776	Probable aminotransferase	syn	E	ko00270,ko00450,ko01100,ko01110,ko01230	Yes
2208918	BL1776	Probable aminotransferase	syn	E	ko00270,ko00450,ko01100,ko01110,ko01230	Yes
2208922	BL1776	Probable aminotransferase	nonsyn	E	ko00270,ko00450,ko01100,ko01110,ko01230	Yes
2208923	BL1776	Probable aminotransferase	syn	E	ko00270,ko00450,ko01100,ko01110,ko01230	Yes
2208930	BL1776	Probable aminotransferase	syn	E	ko00270,ko00450,ko01100,ko01110,ko01230	Yes
2208936	BL1776	Probable aminotransferase	syn	E	ko00270,ko00450,ko01100,ko01110,ko01230	Yes
2208942	BL1776	Probable aminotransferase	syn	E	ko00270,ko00450,ko01100,ko01110,ko01230	Yes
2208963	BL1776	Probable aminotransferase	nonsyn	E	ko00270,ko00450,ko01100,ko01110,ko01230	Yes
2208969	BL1776	Probable aminotransferase	syn	E	ko00270,ko00450,ko01100,ko01110,ko01230	Yes
2208976	BL1776	Probable aminotransferase	nonsyn	E	ko00270,ko00450,ko01100,ko01110,ko01230	Yes
2208978	BL1776	Probable aminotransferase	syn	E	ko00270,ko00450,ko01100,ko01110,ko01230	Yes
2208986	BL1776	Probable aminotransferase	nonsyn	E	ko00270,ko00450,ko01100,ko01110,ko01230	Yes
2208987	BL1776	Probable aminotransferase	syn	E	ko00270,ko00450,ko01100,ko01110,ko01230	Yes
2209005	BL1776	Probable aminotransferase	syn	E	ko00270,ko00450,ko01100,ko01110,ko01230	Yes
2209008	BL1776	Probable aminotransferase	syn	E	ko00270,ko00450,ko01100,ko01110,ko01230	Yes
2209011	BL1776	Probable aminotransferase	syn	E	ko00270,ko00450,ko01100,ko01110,ko01230	Yes
2209012	BL1776	Probable aminotransferase	nonsyn	E	ko00270,ko00450,ko01100,ko01110,ko01230	Yes
2209017	BL1776	Probable aminotransferase	syn	E	ko00270,ko00450,ko01100,ko01110,ko01230	Yes
2209020	BL1776	Probable aminotransferase	syn	E	ko00270,ko00450,ko01100,ko01110,ko01230	Yes
2209026	BL1776	Probable aminotransferase	syn	E	ko00270,ko00450,ko01100,ko01110,ko01230	Yes
2209038	BL1776	Probable aminotransferase	syn	E	ko00270,ko00450,ko01100,ko01110,ko01230	Yes
2209044	BL1776	Probable aminotransferase	syn	E	ko00270,ko00450,ko01100,ko01110,ko01230	Yes
2209047	BL1776	Probable aminotransferase	syn	E	ko00270,ko00450,ko01100,ko01110,ko01230	Yes
2237046	BL1795	Hypothetical proteasome-associated protein	syn	S	NA		Yes
2237285	BL1795	Hypothetical proteasome-associated protein	nonsyn	S	NA			Yes
2237286	BL1795	Hypothetical proteasome-associated protein	syn	S	NA			Yes
2237763	BL1795	Hypothetical proteasome-associated protein	syn	S	NA			Yes
2238549	BL1795	Hypothetical proteasome-associated protein	nonsyn	S	NA	Yes
2244948	BL1800	Adenylosuccinate lyase	syn	F	ko00230,ko00250,ko01100,ko01110,ko01130			Yes
2245439	BL1800	Adenylosuccinate lyase	nonsyn	F	ko00230,ko00250,ko01100,ko01110,ko01130	Yes
2248631	BL1804	AB hydrolase-1 domain-containing protein	syn	S	NA	Yes
2254380	BL1811	Widely conserved MoxR-like protein in magnesium chelatase family	nonsyn	S	NA	Yes

## Sheet: Table S8
Table S8 Information of B. longum population-specific genes
Gene	Description	COG	KEGG	BLAsia1_GWAS	BLAsia2_GWAS	BLothers_GWAS
group_1403	hypothetical protein	NA	NA	Yes	Yes
group_652	Initiator Replication protein	L	NA	Yes	Yes
group_275	hypothetical protein	NA	NA	Yes	Yes
mobA	Mobilization protein A	L	NA	Yes	Yes
group_651	Mobilization protein A	S	NA	Yes	Yes
group_1647	hypothetical protein	NA	NA	Yes	Yes
group_3869	hypothetical protein	NA	NA	Yes	Yes
group_1238	hypothetical protein	NA	NA	Yes
group_2002	Initiator Replication protein	L	NA	Yes	Yes
hsdR	Type-1 restriction enzyme R protein	V	NA	Yes	Yes
group_81	Divergent AAA domain protein	K	ko03440	Yes	Yes
hsdM	Type I restriction enzyme EcoKI M protein	V	NA	Yes	Yes
group_2400	hypothetical protein	NA	NA	Yes	Yes
lptB	Lipopolysaccharide export system ATP-binding protein LptB	E	ko02010,ko02024	Yes
livH_1	High-affinity branched-chain amino acid transport system permease protein LivH	U	ko02010,ko02024	Yes
livH_2	High-affinity branched-chain amino acid transport system permease protein LivH	U	ko02010,ko02024	Yes
braC	hypothetical protein	E	ko02010,ko02024	Yes
prmC	Release factor glutamine methyltransferase	J	NA	Yes
group_887	Major Facilitator Superfamily protein	G	NA	Yes	Yes
lacF_5	Lactose transport system permease protein LacF	G	ko02010	Yes	Yes
araN_4	putative arabinose-binding protein precursor	G	NA	Yes	Yes
yesS	HTH-type transcriptional regulator YesS	K	NA	Yes	Yes
group_5347	D-xylulose reductase	C	ko00040,ko00051,ko01100	Yes	Yes
csbX_1	Alpha-ketoglutarate permease	EGP	NA	Yes	Yes
group_5349	Glyoxalase-like domain protein	E	ko00620	Yes	Yes
csbX_2	Alpha-ketoglutarate permease	EGP	NA	Yes	Yes
gutB	Sorbitol dehydrogenase	C	ko00040,ko00051,ko01100	Yes	Yes
glgX_2	Glycogen debranching enzyme	G	ko00500,ko01100,ko01110	Yes
rpsI	30S ribosomal protein S9	J	ko03010	Yes
opuCA	Carnitine transport ATP-binding protein OpuCA	V	NA	Yes	Yes
group_1944	Lanthionine synthetase C-like protein	V	ko02024	Yes	Yes
group_5257	NADPH-dependent FMN reductase	S	NA	Yes	Yes
group_2948	hypothetical protein	NA	NA	Yes	Yes
group_3688	hypothetical protein	NA	NA	Yes	Yes
group_3689	hypothetical protein	T	ko02020,ko02024	Yes	Yes
group_313	hypothetical protein	NA	NA	Yes		Yes
group_1652	hypothetical protein	NA	NA	Yes		Yes
group_2147	hypothetical protein	NA	NA	Yes		Yes
group_3050	L-arabinose transport system permease protein AraQ	U	NA	Yes		Yes
lacF_6	Lactose transport system permease protein LacF	G	ko02010	Yes		Yes
group_2153	Multiple sugar-binding protein precursor	G	NA	Yes		Yes
group_3906	Extracellular exo-alpha-(1->5)-L-arabinofuranosidase precursor	G	NA	Yes		Yes
group_2016	acetyl esterase	I	NA	Yes		Yes
group_5576	HTH-type transcriptional regulator DegA	K	NA	Yes		Yes
group_1653	Extracellular exo-alpha-(1->5)-L-arabinofuranosidase precursor	G	NA	Yes		Yes
group_5577	Extracellular endo-alpha-(1->5)-L-arabinanase precursor	G	NA	Yes		Yes
abn2	Extracellular endo-alpha-(1->5)-L-arabinanase precursor	G	NA	Yes		Yes
group_2715	Extracellular exo-alpha-L-arabinofuranosidase precursor	G	NA	Yes		Yes
group_3591	hypothetical protein	NA	NA	Yes		Yes
group_220	hypothetical protein	NA	NA	Yes		Yes
group_326	Sortase family protein	M	NA	Yes		Yes
group_937	hypothetical protein	S	NA	Yes
ppc	Phosphoenolpyruvate carboxylase	H	ko00620,ko00680,ko00710,ko00720,ko01100,ko01120,ko01200	Yes
group_314	hypothetical protein	NA	NA	Yes		Yes
hypBA2_1	Beta-L-arabinobiosidase precursor	DG	NA	Yes
group_443	hypothetical protein	L	NA	Yes	Yes
group_865	hypothetical protein	NA	NA	Yes	Yes
group_3955	hypothetical protein	S	NA	Yes	Yes
cydD	putative ABC transporter ATP-binding protein	V	ko02010	Yes	Yes
araE_1	Arabinose-proton symporter	EGP	NA	Yes	Yes
group_1904	putative arabinose-binding protein precursor	G	NA	Yes	Yes
lacA_2	Galactoside O-acetyltransferase	S	NA	Yes
group_2949	hypothetical protein	K	NA	Yes	Yes
group_1600	Putative zinc ribbon domain protein	K	NA	Yes	Yes
group_747	hypothetical protein	S	NA	Yes	Yes
tag	DNA-3-methyladenine glycosylase 1	L	ko03410	Yes	Yes
lacZ_1	Beta-galactosidase	G	ko00052,ko00511,ko00600,ko01100	Yes	Yes
lacS	Lactose permease	G	NA	Yes	Yes	Yes
bgaB_2	Beta-galactosidase BgaB	G	ko00052	Yes	Yes
macB_2	Macrolide export ATP-binding/permease protein MacB	MV	NA	Yes	Yes
liaR_1	Transcriptional regulatory protein LiaR	K	NA	Yes	Yes
desK	Sensor histidine kinase DesK	T	NA	Yes	Yes
pip	Proline iminopeptidase	S	ko00330,	Yes	Yes
group_2917	Pyrroline-5-carboxylate reductase	E	ko00330,ko01100,ko01110,ko01130,ko01230	Yes	Yes
group_817	hypothetical protein	K	NA	Yes	Yes
group_91	hypothetical protein	NA	NA	Yes
group_1508	hypothetical protein	S	NA	Yes	Yes
group_2366	hypothetical protein	S	NA	Yes	Yes
oppA	Oligopeptide-binding protein OppA precursor	E	ko01501,ko02010,ko02024	Yes	Yes
group_1958	Endo-alpha-N-acetylgalactosaminidase glycoside hydrolase	S	NA	Yes	Yes
group_1160	hypothetical protein	KL	NA	Yes
group_1591	hypothetical protein	K	NA	Yes
group_1915	hypothetical protein	IQ	NA	Yes
group_2370	hypothetical protein	S	NA	Yes
group_2960	hypothetical protein	S	NA	Yes	Yes
ydhP_1	Inner membrane transport protein YdhP	EGP	NA	Yes	Yes
group_49	Integrase core domain protein	L	NA	Yes	Yes
xerC_2	Tyrosine recombinase XerC	L	NA	Yes
lacS_2	Lactose permease	G	NA	Yes	Yes
norB	Major Facilitator Superfamily protein	EGP	NA	Yes
group_5111	Ribokinase	G	ko00030	Yes
group_2195	NADH-dependent butanol dehydrogenase A	C	ko00650,ko01120	Yes
group_3508	5'-nucleotidase	S	ko00630,ko01100,ko01110,ko01130	Yes
rihA_3	Pyrimidine-specific ribonucleoside hydrolase RihA	F	ko00230,ko00240,ko00760,ko01100	Yes
kdgK	2-dehydro-3-deoxygluconokinase	G	ko00030	Yes
group_3509	N-(5'-phosphoribosyl)anthranilate isomerase	E	ko00400,ko01100,ko01110,ko01130,ko01230	Yes
ecfA2	Energy-coupling factor transporter ATP-binding protein EcfA2	P	ko02010	Yes
ecfA1	Energy-coupling factor transporter ATP-binding protein EcfA1	P	ko02010	Yes
ecfT_2	Energy-coupling factor transporter transmembrane protein EcfT	P	ko02010	Yes
group_2196	hypothetical protein	T	NA	Yes
group_5113	Ribokinase	H	ko00030	Yes
group_1989	hypothetical protein	K	NA	Yes	Yes
group_3517	Lactose transport system permease protein LacF	G	ko02010	Yes	Yes
araN_1	putative arabinose-binding protein precursor	G	NA	Yes	Yes
cytR_1	HTH-type transcriptional repressor CytR	K	NA	Yes
group_3597	sec-independent translocase	NA	NA	Yes
tatC	Sec-independent protein translocase protein TatC	U	ko03060,ko03070	Yes
group_1555	Non-reducing end beta-L-arabinofuranosidase	G	NA	Yes
hypBA2_6	Bacterial Ig-like domain (group 2)	G	NA	Yes
group_30	hypothetical protein	L	NA	Yes
group_2884	Transposase	L	NA	Yes		Yes
group_1322	IS2 transposase TnpB	L	NA	Yes		Yes
group_5155	hypothetical protein	E	ko02010,ko02024	Yes
group_3528	putative peptidase	E	NA	Yes		Yes
lacS_1	Lactose permease	G	NA	Yes	Yes
group_620	putative sugar transferase EpsL	M	NA	Yes
group_3622	hypothetical protein	S	NA	Yes
group_3623	Tyrosine-protein kinase YwqD	DM	NA	Yes
wbbD	UDP-Gal:alpha-D-GlcNAc-diphosphoundecaprenol beta-1,3-galactosyltransferase	M	NA	Yes
group_2357	Polysaccharide pyruvyl transferase	M	NA	Yes
menD	2-succinyl-5-enolpyruvyl-6-hydroxy-3-cyclohexene-1-carboxylate synthase	H	ko00130,ko01100,ko01110	Yes
linC	2,5-dichloro-2,5-cyclohexadiene-1,4-diol dehydrogenase	IQ	NA	Yes
epsF	Putative glycosyltransferase EpsF	M	NA	Yes
group_7942	O-Antigen ligase	M	ko00540,ko01100	Yes
group_5177	hypothetical protein	M	NA	Yes
group_5176	Polysaccharide biosynthesis protein	S	NA	Yes
group_1289	hypothetical protein	S	NA	Yes
group_1844	Peptidase family S58	EQ	NA	Yes	Yes
group_1845	Membrane dipeptidase (Peptidase family M19)	E	NA	Yes	Yes
group_238	hypothetical protein	NA	NA	Yes
group_5138	hypothetical protein	V	NA	Yes	Yes
group_2860	4-amino-4-deoxychorismate lyase	EH	ko00270,ko00280,ko00290,ko00770,ko00790,ko01100,ko01110,ko01130,ko01210,ko01230	Yes	Yes
group_2285	hypothetical protein	S	NA	Yes	Yes
group_1299	LamB/YcsF family protein	S	NA	Yes	Yes
kipA	KipI antagonist	E	NA	Yes	Yes
cfiB_1	2-oxoglutarate carboxylase small subunit	I	ko00061,ko00280,ko00620,ko00630,ko00640,ko01100,ko01110,ko01120,ko01130,ko01200,ko01212	Yes	Yes
group_2861	hypothetical protein	S	ko00471,	Yes	Yes
group_1539	hypothetical protein	S	NA	Yes	Yes
group_1846	Inner membrane protein YbiR	P	NA	Yes	Yes
group_827	hypothetical protein	K	NA	Yes
group_910	hypothetical protein	L	NA	Yes	Yes
group_88	Glycosyl hydrolase family 85	G	NA	Yes
bglX_1	Periplasmic beta-glucosidase precursor	G	ko00460,ko00500,ko00940,ko01100,ko01110	Yes
group_2895	von Willebrand factor type A domain protein	S	NA	Yes	Yes
ymdB	O-acetyl-ADP-ribose deacetylase	S	NA	Yes	Yes
group_5427	hypothetical protein	NA	NA	Yes
group_2789	hypothetical protein	S	NA	Yes
araE	Arabinose-proton symporter	EGP	NA	Yes	Yes
group_588	putative ABC transporter ATP-binding protein	V	ko02010	Yes	Yes
group_478	hypothetical protein	NA	NA	Yes
group_977	hypothetical protein	S	NA	Yes
group_147	Transposase, Mutator family	L	NA	Yes	Yes
group_192	Integrase core domain protein	L	NA	Yes	Yes
group_3017	Transposase	L	NA	Yes	Yes	Yes
group_53	hypothetical protein	S	NA	Yes	Yes
group_1529	hypothetical protein	NA	NA	Yes	Yes
xerD_1	Tyrosine recombinase XerD	L	NA	Yes	Yes
group_52	hypothetical protein	NA	NA	Yes	Yes
group_1525	hypothetical protein	K	NA	Yes	Yes
group_72	hypothetical protein	NA	NA	Yes	Yes
group_365	hypothetical protein	NA	NA	Yes	Yes
group_160	hypothetical protein	NA	NA	Yes	Yes
group_135	hypothetical protein	NA	NA	Yes	Yes
group_322	Endodeoxyribonuclease RusA	L	NA	Yes	Yes
group_249	hypothetical protein	NA	NA	Yes	Yes
group_3565	hypothetical protein	NA	NA	Yes	Yes
group_5133	hypothetical protein	NA	NA	Yes	Yes
proC	Pyrroline-5-carboxylate reductase	E	ko00330,ko01100,ko01110,ko01130,ko01230	Yes	Yes
group_749	Proline iminopeptidase	S	ko00330	Yes	Yes
group_2394	hypothetical protein	NA	NA	Yes	Yes
degS	Signal transduction histidine-protein kinase/phosphatase DegS	T	NA	Yes	Yes
degU_1	Transcriptional regulatory protein DegU	K	NA	Yes	Yes
group_3961	Macrolide export ATP-binding/permease protein MacB	MV	NA	Yes	Yes
group_77	Integrase core domain protein	L	NA	Yes	Yes
group_2457	Trypsin-resistant surface T6 protein precursor	M	NA	Yes
hipA_1	Serine/threonine-protein kinase HipA	S	NA	Yes	Yes
group_1348	Helix-turn-helix domain protein	K	NA	Yes
group_387	Transposase, Mutator family	L	ko00230,ko00240,ko01100,ko03030,ko03430,ko03440	Yes
group_3713	hypothetical protein	NA	NA	Yes
group_2582	Transposase	L	NA	Yes
group_5280	hypothetical protein	NA	NA	Yes
group_1372	hypothetical protein	L	NA	Yes
group_2411	hypothetical protein	NA	NA	Yes	Yes
group_708	hypothetical protein	NA	NA	Yes
group_2280	hypothetical protein	NA	NA	Yes
group_62	hypothetical protein	NA	NA	Yes	Yes
group_71	hypothetical protein	NA	NA	Yes	Yes
group_2171	hypothetical protein	NA	NA	Yes
group_460	Phage antirepressor protein KilAC domain protein	K	NA	Yes
group_1523	hypothetical protein	NA	NA	Yes
group_1833	hypothetical protein	NA	NA	Yes
group_231	hypothetical protein	NA	NA	Yes	Yes
group_16	hypothetical protein	MU	NA	Yes	Yes
group_27	Bacterial Ig-like domain (group 2)	NA	NA	Yes	Yes
group_19	hypothetical protein	NA	NA	Yes	Yes
group_1909	MULE transposase domain protein	L	ko00230,ko00240,ko01100,ko03030,ko03430,ko03440	Yes		Yes
group_668	Transposase, Mutator family	L	ko00230,ko00240,ko01100,ko03030,ko03430,ko03440	Yes	Yes
group_5125	D12 class N6 adenine-specific DNA methyltransferase	L	ko03430,	Yes
group_8993	Release factor glutamine methyltransferase	J	NA	Yes
group_901	hypothetical protein	NA	NA	Yes
group_902	hypothetical protein	NA	NA	Yes
group_259	hypothetical protein	NA	NA	Yes
group_1119	hypothetical protein	K	NA	Yes
group_5166	Helix-turn-helix	NA	NA	Yes
paeR7IM	Modification methylase PaeR7I	L	NA	Yes
carB_2	rRNA methyltransferase	J	NA	Yes		Yes
vraR	Response regulator protein VraR	K	NA	Yes	Yes
group_2524	hypothetical protein	L	NA	Yes	Yes
group_4624	hypothetical protein	NA	NA	Yes	Yes
group_4800	hypothetical protein	NA	NA	Yes	Yes
group_3952	Phage Terminase	S	NA	Yes	Yes
group_8760	Phage portal protein	S	NA	Yes	Yes
group_2031	Caudovirus prohead protease	S	NA	Yes	Yes
group_864	Phage capsid family protein	S	NA	Yes	Yes
group_3072	hypothetical protein	NA	NA	Yes	Yes
group_2030	hypothetical protein	NA	NA	Yes	Yes
group_3071	hypothetical protein	NA	NA	Yes	Yes
group_1007	hypothetical protein	NA	NA	Yes	Yes
group_1415	hypothetical protein	NA	NA	Yes	Yes
group_1661	hypothetical protein	NA	NA	Yes	Yes
group_1002	hypothetical protein	NA	NA	Yes	Yes
group_3950	hypothetical protein	NA	NA	Yes	Yes
group_1198	hypothetical protein	NA	NA	Yes	Yes
group_491	hypothetical protein	NA	NA	Yes	Yes
group_359	hypothetical protein	NA	NA	Yes
group_2133	hypothetical protein	NA	NA	Yes	Yes
group_2486	hypothetical protein	NA	NA	Yes
group_1638	hypothetical protein	NA	NA	Yes	Yes
group_3643	hypothetical protein	NA	NA	Yes	Yes
asa1_1	Aggregation substance precursor	D	NA	Yes
group_17	Cna protein B-type domain protein	M	NA	Yes	Yes
group_2219	hypothetical protein	S	NA	Yes
group_4107	hypothetical protein	NA	NA	Yes
group_4090	hypothetical protein	NA	NA	Yes
group_1213	hypothetical protein	NA	NA	Yes
group_2360	hypothetical protein	S	NA	Yes
ytrA_2	HTH-type transcriptional repressor YtrA	K	NA	Yes
group_2944	hypothetical protein	NA	NA	Yes
group_5976	hypothetical protein	NA	NA	Yes
group_247	hypothetical protein	NA	NA	Yes
group_1237	hypothetical protein	NA	NA	Yes	Yes
group_9159	hypothetical protein	NA	NA	Yes	Yes
group_3451	hypothetical protein	NA	NA	Yes	Yes
group_2580	hypothetical protein	NA	NA	Yes
Int-Tn_2	Transposase from transposon Tn916	L	NA		Yes
group_639	Endoglucanase C	G	ko00500		Yes
group_2401	Nucleotidyltransferase substrate binding protein like protein	S	NA		Yes
group_1614	Nucleotidyltransferase domain protein	S	NA		Yes
group_849	putative Mg(2+) transport ATPase	NA	NA		Yes
acrR	HTH-type transcriptional regulator AcrR	K	NA		Yes
group_1402	Glutamate--cysteine ligase GshA	H	ko00270,ko00480,ko01100		Yes
group_24	transposase	L	NA		Yes
agaA	Alpha-galactosidase A precursor	G	NA		Yes
group_2915	Archaea bacterial proteins of unknown function	S	NA		Yes	Yes
group_2989	Archaeal ATPase	S	NA		Yes
group_803	hypothetical protein	S	NA		Yes
group_862	putative transposase	L	NA		Yes
group_5665	hypothetical protein	NA	NA		Yes
group_1199	hypothetical protein	NA	NA		Yes
group_2034	hypothetical protein	NA	NA		Yes
group_1667	hypothetical protein	NA	NA		Yes
group_2531	hypothetical protein	L	NA		Yes
group_1993	hypothetical protein	NA	NA		Yes
group_1397	Terminase-like family protein	S	NA		Yes
group_2530	Phage portal protein, SPP1 Gp6-like	S	NA		Yes
group_1190	Phage capsid family protein	V	NA		Yes
group_487	Phage protein Gp19/Gp15/Gp42	S	NA		Yes
group_392	hypothetical protein	NA	NA		Yes
group_648	hypothetical protein	N	ko05100,ko05130		Yes
group_649	hypothetical protein	NA	NA		Yes
group_2481	hypothetical protein	NA	NA		Yes
group_211	Prophage endopeptidase tail	S	NA		Yes
group_866	hypothetical protein	NA	NA		Yes
mltD	Membrane-bound lytic murein transglycosylase D precursor	M	NA		Yes
group_438	hypothetical protein	S	NA		Yes
group_1417	Tyrosine recombinase XerD	L	NA		Yes
group_675	hypothetical protein	H	ko00860,ko01100,ko01110,ko01120		Yes
pdg_2	Ultraviolet N-glycosylase/AP lyase	L	NA		Yes
lacA_1	Galactoside O-acetyltransferase	S	NA		Yes
group_1816	hypothetical protein	NA	NA		Yes
group_2262	hypothetical protein	S	NA		Yes
group_734	hypothetical protein	NA	NA		Yes
ccpA_4	Catabolite control protein A	K	NA		Yes
group_6064	Glycosyl hydrolase family 85	G	ko00511		Yes
group_6063	Alpha-xylosidase	G	ko00052,ko00500,ko01100		Yes
group_4150	hypothetical protein	G	NA		Yes
group_4149	L-arabinose transport system permease protein AraQ	G	ko02010		Yes
group_6062	Lactose transport system permease protein LacF	G	ko02010		Yes
yesO	Putative ABC transporter substrate-binding protein YesO	G	ko02010		Yes
group_773	Mannosylglycerate hydrolase	G	ko00511		Yes
group_205	hypothetical protein	NA	NA		Yes
group_5276	hypothetical protein	K	NA		Yes
celC	Endoglucanase C	G	ko00500,		Yes
group_2792	O-Glycosyl hydrolase family 30	G	ko00511,ko00600,ko01100,ko04142		Yes
gshA	Glutamate--cysteine ligase GshA	H	ko00270,ko00480,ko01100		Yes
group_1475	hypothetical protein	NA	NA		Yes
pemA	hypothetical protein	NA	NA		Yes
group_1835	hypothetical protein	NA	NA		Yes
ywlE	Low molecular weight protein-tyrosine-phosphatase YwlE	T	NA		Yes
group_2282	hypothetical protein	NA	NA		Yes
group_1290	Helix-turn-helix	K	NA		Yes
group_1291	hypothetical protein	K	NA		Yes
group_20	Integrase core domain protein	L	NA		Yes
group_1906	hypothetical protein	NA	NA		Yes
group_429	hypothetical protein	NA	NA		Yes
draG	ADP-ribosyl-[dinitrogen reductase] glycohydrolase	O	NA		Yes
group_106	hypothetical protein	NA	NA		Yes
group_1744	hypothetical protein	NA	NA		Yes
group_480	hypothetical protein	NA	NA		Yes
group_321	Transposase from transposon Tn916	L	NA		Yes
group_3786	hypothetical protein	S	NA		Yes
group_6039	hypothetical protein	NA	NA		Yes
group_3160	hypothetical protein	NA	NA		Yes
group_1297	hypothetical protein	K	NA		Yes	Yes
group_5137	hypothetical protein	NA	NA		Yes	Yes
group_66	hypothetical protein	NA	NA		Yes
group_751	hypothetical protein	NA	NA		Yes
group_34	hypothetical protein	H	ko00860,ko01100,ko01110,ko01120		Yes
group_5417	hypothetical protein	S	NA		Yes
nudF_3	ADP-ribose pyrophosphatase	L	ko00230		Yes
group_1701	hypothetical protein	NA	NA		Yes
group_4135	PIN domain protein	NA	NA		Yes
group_6045	Helix-turn-helix domain protein	K	NA		Yes
wcaJ	UDP-glucose:undecaprenyl-phosphate glucose-1-phosphate transferase	M	NA		Yes
group_75	hypothetical protein	S	NA		Yes
group_1740	hypothetical protein	NA	NA		Yes
group_995	hypothetical protein	NA	NA		Yes
group_9128	hypothetical protein	NA	NA		Yes
group_9127	hypothetical protein	NA	NA		Yes
group_5988	Putative glycosyltransferase EpsH	S	NA		Yes
epsK	putative membrane protein EpsK	S	NA		Yes
group_5990	hypothetical protein	S	NA		Yes
cotSA	Spore coat protein SA	M	NA		Yes
lacZ_3	Beta-galactosidase LacZ	G	ko00052		Yes
exuR	putative HTH-type transcriptional repressor ExuR	K	NA		Yes
group_3395	Multiple sugar-binding protein precursor	G	ko02010		Yes
araP_3	L-arabinose transport system permease protein AraP	U	ko02010		Yes
group_4704	L-arabinose transport system permease protein AraQ	U	ko02010		Yes
xsa	Xylosidase/arabinosidase	G	NA		Yes
group_2130	hypothetical protein	K	NA		Yes
mepA_3	Multidrug export protein MepA	V	NA		Yes
group_1745	hypothetical protein	J	NA		Yes
group_1750	Replicase family protein	KT	NA		Yes
group_4889	Sigma-70, region 4	NA	NA		Yes
group_3452	Ribbon-helix-helix protein, copG family	NA	NA		Yes
group_5035	putative transposase	L	NA		Yes
apxIB	Toxin RTX-I translocation ATP-binding protein	V	ko02010,ko02024,ko04626			Yes
group_50	hypothetical protein	L	NA			Yes
group_9	hypothetical protein	S	NA			Yes
yhjX	putative MFS-type transporter YhjX	EGP	NA			Yes
group_748	hypothetical protein	S	NA			Yes
group_100	hypothetical protein	S	NA			Yes
group_426	hypothetical protein	S	NA			Yes
yihS	putative sugar isomerase YihS	G	NA			Yes
mngB_2	Mannosylglycerate hydrolase	G	ko00511			Yes
mngB_1	Mannosylglycerate hydrolase	G	ko00511			Yes
group_1943	Oligo-1,6-glucosidase	G	ko00052,ko00500,ko01100			Yes
group_2718	Major Facilitator Superfamily protein	G	NA			Yes
adh_2	Alcohol dehydrogenase	S	ko00010,ko00071,ko00350,ko00625,ko00626,ko00830,ko00980,ko00982,ko01100,ko01110,ko01120,ko01130,ko01220			Yes
group_5831	hypothetical protein	NA	NA			Yes
group_2706	hypothetical protein	NA	NA			Yes
group_6223	Catabolite control protein A	K	NA			Yes

## Sheet: Table S9
Table S9 COGs for population-specific SNPs in core genomea
	Expected COG distribution			Observed COG distribution			One-sided Fisher exact test for 2x2 table
COG.term	no.of.genes.found.in.particular.COG	tot.no.of.annotated.gene	proportion.of.gene.found.in.particular.COG	no.of.snp.found.in.particular.COG	tot.no.snp.found.in.gene	proportion.of.snp.found.in.particular.COG	p-value	odds ratio
Chromatin structure and dynamics	1	1829	0.000546747	0	724	0	1	0
Energy production and conversion	54	1829	0.0295243	15	724	0.0207182	0.913048	0.701794
Cell cycle control, cell division, chromosome partitioning	32	1829	0.0174959	24	724	0.0331492	0.0152839	1.89427
Amino acid transport and metabolism	170	1829	0.092947	109	724	0.150552	0.000171615	1.61947
Nucleotide transport and metabolism	82	1829	0.0448332	21	724	0.0290055	0.972798	0.647054
Carbohydrate transport and metabolism	177	1829	0.0967742	47	724	0.0649171	0.993756	0.670899
Coenzyme transport and metabolism	68	1829	0.0371788	39	724	0.0538674	0.0464339	1.44866
Lipid transport and metabolism	40	1829	0.0218699	12	724	0.0165746	0.839702	0.757968
Translation, ribosomal structure and biogenesis	141	1829	0.0770913	45	724	0.0621547	0.905472	0.806325
Transcription	148	1829	0.0809185	55	724	0.0759669	0.676614	0.938829
Replication, recombination and repair	158	1829	0.086386	69	724	0.0953039	0.28065	1.10319
Cell wall/membrane/envolope biogenesis	79	1829	0.043193	66	724	0.0911602	1.50472e-05	2.10992
Cell motility	7	1829	0.00382723	2	724	0.00276243	0.773245	0.721892
Posttranslational modification, protein turnover, chaperones	44	1829	0.0240569	25	724	0.0345304	0.0996773	1.43515
Inprganic ion transport and metabolism	88	1829	0.0481137	14	724	0.019337	0.999824	0.402014
Secondary metabolites biosynthesis, transport and catabolism	10	1829	0.00546747	3	724	0.00414365	0.759479	0.757967
Function unknown	291	1829	0.159103	134	724	0.185083	0.101145	1.16321
Signal transduction mechanisms	60	1829	0.0328048	42	724	0.058011	0.00441009	1.76789
Intracellular trafficking, secretion, and vesicular transport	43	1829	0.0235101	31	724	0.0428177	0.00962185	1.8207
Defense mechnisms	51	1829	0.0278841	16	724	0.0220994	0.826183	0.792628
aSignificantly enriched COG(s) were highlighted.
	显著标尺	4.54545e-05

## Sheet: Table S10
Table S10 KEGG pathways for population-specific SNPs in core genomea
			Expected pathway distribution			Observed pathway distribution			One-sided Fisher exact test for 2x2 table
pathway.term	pathway.id	database	no.of.genes.found.in.particular.COG	tot.no.of.annotated.gene	proportion.of.gene.found.in.particular.COG	no.of.snp.found.in.particular.COG	tot.no.snp.found.in.gene	proportion.of.snp.found.in.particular.COG	p-value	odds ratio
Glycolysis / Gluconeogenesis	map00010	KEGG	26	1829	0.0142154	11	724	0.0151934	0.489589	1.06877
Citrate cycle (TCA cycle)	map00020	KEGG	10	1829	0.00546747	2	724	0.00276243	0.894714	0.505362
Pentose phosphate pathway	map00030	KEGG	18	1829	0.00984144	8	724	0.0110497	0.466595	1.12271
Pentose and glucuronate interconversions	map00040	KEGG	11	1829	0.00601422	2	724	0.00276243	0.919303	0.459432
Galactose metabolism	map00052	KEGG	29	1829	0.0158557	21	724	0.0290055	0.0281778	1.82879
Fatty acid degradation	map00071	KEGG	8	1829	0.00437397	6	724	0.00828729	0.181148	1.89426
Oxidative phosphorylation	map00190	KEGG	15	1829	0.0082012	3	724	0.00414365	0.920314	0.505362
Photosynthesis	map00195	KEGG	8	1829	0.00437397	1	724	0.00138122	0.950186	0.315859
Arginine biosynthesis	map00220	KEGG	13	1829	0.00710771	1	724	0.00138122	0.990537	0.194399
Purine metabolism	map00230	KEGG	66	1829	0.0360853	12	724	0.0165746	0.997357	0.45943
Pyrimidine metabolism	map00240	KEGG	48	1829	0.0262438	21	724	0.0290055	0.397739	1.10518
Alanine, aspartate and glutamate metabolism	map00250	KEGG	24	1829	0.0131219	11	724	0.0151934	0.406584	1.15777
Glycine, serine and threonine metabolism	map00260	KEGG	30	1829	0.0164024	8	724	0.0110497	0.88241	0.673734
Cysteine and methionine metabolism	map00270	KEGG	29	1829	0.0158557	32	724	0.0441989	7.91969e-05	2.78632
Arginine and proline metabolism	map00330	KEGG	11	1829	0.00601422	6	724	0.00828729	0.34657	1.37777
Histidine metabolism	map00340	KEGG	15	1829	0.0082012	8	724	0.0110497	0.318048	1.34717
Tyrosine metabolism	map00350	KEGG	7	1829	0.00382723	6	724	0.00828729	0.134549	2.16466
Phenylalanine, tyrosine and tryptophan biosynthesis	map00400	KEGG	21	1829	0.0114817	24	724	0.0331492	0.000421396	2.88577
Novobiocin biosynthesis	map00401	KEGG	5	1829	0.00273373	1	724	0.00138122	0.864803	0.505362
Phenazine biosynthesis	map00405	KEGG	2	1829	0.00109349	21	724	0.0290055	5.3286e-10	26.4943
Selenocompound metabolism	map00450	KEGG	11	1829	0.00601422	31	724	0.0428177	1.95005e-09	7.11272
D-Glutamine and D-glutamate metabolism	map00471	KEGG	6	1829	0.00328048	16	724	0.0220994	2.25373e-05	6.73035
Glutathione metabolism	map00480	KEGG	7	1829	0.00382723	2	724	0.00276243	0.773245	0.721892
Starch and sucrose metabolism	map00500	KEGG	36	1829	0.0196829	6	724	0.00828729	0.98983	0.421154
Amino sugar and nucleotide sugar metabolism	map00520	KEGG	33	1829	0.0180426	30	724	0.0414365	0.00106817	2.29578
Peptidoglycan biosynthesis	map00550	KEGG	27	1829	0.0147622	58	724	0.0801105	8.84518e-14	5.42274
Glycerolipid metabolism	map00561	KEGG	6	1829	0.00328048	2	724	0.00276243	0.711053	0.842141
Glycerophospholipid metabolism	map00564	KEGG	11	1829	0.00601422	3	724	0.00414365	0.804743	0.689097
Pyruvate metabolism	map00620	KEGG	16	1829	0.00874795	2	724	0.00276243	0.979725	0.315858
Chloroalkane and chloroalkene degradation	map00625	KEGG	7	1829	0.00382723	6	724	0.00828729	0.134549	2.16466
Naphthalene degradation	map00626	KEGG	3	1829	0.00164024	6	724	0.00828729	0.0193505	5.04879
Glyoxylate and dicarboxylate metabolism	map00630	KEGG	14	1829	0.00765446	7	724	0.00966851	0.385082	1.26304
Propanoate metabolism	map00640	KEGG	11	1829	0.00601422	4	724	0.00552486	0.653394	0.918665
Butanoate metabolism	map00650	KEGG	9	1829	0.00492072	4	724	0.00552486	0.527811	1.12271
One carbon pool by folate	map00670	KEGG	11	1829	0.00601422	7	724	0.00966851	0.229123	1.60729
Methane metabolism	map00680	KEGG	16	1829	0.00874795	11	724	0.0151934	0.116233	1.73635
Carbon fixation in photosynthetic organisms	map00710	KEGG	13	1829	0.00710771	7	724	0.00966851	0.331554	1.36011
Carbon fixation pathways in prokaryotes	map00720	KEGG	15	1829	0.0082012	2	724	0.00276243	0.973124	0.336969
Thiamine metabolism	map00730	KEGG	12	1829	0.00656096	21	724	0.0290055	3.02646e-05	4.41793
Riboflavin metabolism	map00740	KEGG	3	1829	0.00164024	7	724	0.00966851	0.00771736	5.88903
Vitamin B6 metabolism	map00750	KEGG	8	1829	0.00437397	8	724	0.0110497	0.0559418	2.52521
Nicotinate and nicotinamide metabolism	map00760	KEGG	19	1829	0.0103882	7	724	0.00966851	0.637481	0.930747
Folate biosynthesis	map00790	KEGG	9	1829	0.00492072	1	724	0.00138122	0.964277	0.280774
Terpenoid backbone biosynthesis	map00900	KEGG	10	1829	0.00546747	10	724	0.0138122	0.0339512	2.52521
Sulfur metabolism	map00920	KEGG	5	1829	0.00273373	1	724	0.00138122	0.864803	0.505362
Aminoacyl-tRNA biosynthesis	map00970	KEGG	25	1829	0.0136687	4	724	0.00552486	0.980555	0.404322
Drug metabolism - other enzymes	map00983	KEGG	11	1829	0.00601422	5	724	0.00690608	0.49256	1.14821
Biosynthesis of ansamycins	map01051	KEGG	1	1829	0.000546747	1	724	0.00138122	0.487076	2.5252
Metabolic pathways	map01100	KEGG	387	1829	0.211591	245	724	0.338398	3.42447e-07	1.59908
Biosynthesis of secondary metabolites	map01110	KEGG	184	1829	0.100601	116	724	0.160221	0.00018209	1.59235
Microbial metabolism in diverse environments	map01120	KEGG	102	1829	0.0557682	34	724	0.0469613	0.827631	0.842141
Biosynthesis of antibiotics	map01130	KEGG	142	1829	0.0776381	85	724	0.117403	0.00289056	1.51195
Carbon metabolism	map01200	KEGG	55	1829	0.0300711	25	724	0.0345304	0.325642	1.14821
2-Oxocarboxylic acid metabolism	map01210	KEGG	25	1829	0.0136687	1	724	0.00138122	0.999822	0.101097
Degradation of aromatic compounds	map01220	KEGG	3	1829	0.00164024	6	724	0.00828729	0.0193505	5.04879
Biosynthesis of amino acids	map01230	KEGG	112	1829	0.0612356	78	724	0.107735	0.000205323	1.75888
beta-Lactam resistance	map01501	KEGG	12	1829	0.00656096	6	724	0.00828729	0.405293	1.26304
Vancomycin resistance	map01502	KEGG	9	1829	0.00492072	6	724	0.00828729	0.233002	1.68379
Antifolate resistance	map01523	KEGG	6	1829	0.00328048	7	724	0.00966851	0.0476787	2.94584
ABC transporters	map02010	KEGG	70	1829	0.0382723	23	724	0.031768	0.809775	0.830116
Two-component system	map02020	KEGG	18	1829	0.00984144	5	724	0.00690608	0.823747	0.701851
Quorum sensing	map02024	KEGG	53	1829	0.0289776	25	724	0.0345304	0.275748	1.19151
Biofilm formation - Pseudomonas aeruginosa	map02025	KEGG	5	1829	0.00273373	21	724	0.0290055	5.26734e-08	10.5994
Ribosome	map03010	KEGG	54	1829	0.0295243	11	724	0.0151934	0.988147	0.514717
RNA degradation	map03018	KEGG	15	1829	0.0082012	12	724	0.0165746	0.0558237	2.02045
Protein export	map03060	KEGG	14	1829	0.00765446	2	724	0.00276243	0.964461	0.361026
Nucleotide excision repair	map03420	KEGG	12	1829	0.00656096	14	724	0.019337	0.00576006	2.94585
Mismatch repair	map03430	KEGG	18	1829	0.00984144	3	724	0.00414365	0.96129	0.421154
HIF-1 signaling pathway	map04066	KEGG	3	1829	0.00164024	4	724	0.00552486	0.106388	3.36644
Cell cycle - Caulobacter	map04112	KEGG	11	1829	0.00601422	23	724	0.031768	2.74253e-06	5.27822
Peroxisome	map04146	KEGG	6	1829	0.00328048	2	724	0.00276243	0.711053	0.842141
Ferroptosis	map04216	KEGG	5	1829	0.00273373	6	724	0.00828729	0.0617498	3.02997
Prolactin signaling pathway	map04917	KEGG	3	1829	0.00164024	13	724	0.0179558	1.85513e-05	10.9358
Insulin resistance	map04931	KEGG	3	1829	0.00164024	9	724	0.0124309	0.00112012	7.57158
Alzheimer disease	map05010	KEGG	2	1829	0.00109349	4	724	0.00552486	0.0586121	5.04879
Epithelial cell signaling in Helicobacter pylori infection	map05120	KEGG	1	1829	0.000546747	1	724	0.00138122	0.487076	2.5252
Legionellosis	map05134	KEGG	5	1829	0.00273373	1	724	0.00138122	0.864803	0.505362
Amoebiasis	map05146	KEGG	1	1829	0.000546747	9	724	0.0124309	9.20394e-05	22.7104
Central carbon metabolism in cancer	map05230	KEGG	4	1829	0.00218699	1	724	0.00138122	0.811359	0.631642
Lysine biosynthesis	map00300	KEGG	17	1829	0.0092947	15	724	0.0207182	0.0206913	2.22829
aSignificantly enriched pathway(s) were highlighted.

## Sheet: Table S11
Table S11 COGs for population-specific accessory genesa
	Expected COG distribution			Observed COG distribution			One-sided Fisher exact test for 2x2 table
COG.term	no.of.genes.found.in.particular.COG	tot.no.of.annotated.gene	proportion.of.gene.found.in.particular.COG	no.of.gene.found.in.particular.COG	tot.no.gene.found.in.refgenome	proportion.of.gene.found.in.particular.COG	p-value	odds ratio
Amino acid transport and metabolism	170	1829	0.092947	6	100	0.06	0.892506	0.645644
Carbohydrate transport and metabolism	177	1829	0.0967742	28	100	0.28	1.39198e-05	2.89121
Coenzyme transport and metabolism	68	1829	0.0371788	2	100	0.02	0.882609	0.5381
Lipid transport and metabolism	40	1829	0.0218699	1	100	0.01	0.887031	0.457381
Translation, ribosomal structure and biogenesis	141	1829	0.0770913	2	100	0.02	0.994959	0.259534
Transcription	148	1829	0.0809185	9	100	0.09	0.437407	1.11214
Replication, recombination and repair	158	1829	0.086386	5	100	0.05	0.924157	0.578921
Cell wall/membrane/envolope biogenesis	79	1829	0.043193	3	100	0.03	0.803291	0.694639
Inprganic ion transport and metabolism	88	1829	0.0481137	3	100	0.03	0.854836	0.623666
Function unknown	291	1829	0.159103	16	100	0.16	0.535117	1.00563
Signal transduction mechanisms	60	1829	0.0328048	1	100	0.01	0.960345	0.304946
Intracellular trafficking, secretion, and vesicular transport	43	1829	0.0235101	3	100	0.03	0.433896	1.27587
Defense mechnisms	51	1829	0.0278841	3	100	0.03	0.539362	1.07581
aSignificantly enriched COG(s) were highlighted.

## Sheet: Table S12
Table S12 KEGG pathways for population-specific accessory genes
			Expected pathway distribution			Observed pathway distribution			One-sided Fisher exact test for 2x2 table
pathway.term	pathway.id	database	no.of.genes.found.in.particular.COG	tot.no.of.annotated.gene	proportion.of.gene.found.in.particular.COG	no.of.gene.found.in.particular.COG	tot.no.gene.found.in.refgenome	proportion.of.gene.found.in.particular.COG	p-value	odds ratio
Galactose metabolism	map00052	KEGG	29	1829	0.0158557	3	100	0.03	0.234508	1.89131
Cysteine and methionine metabolism	map00270	KEGG	29	1829	0.0158557	1	100	0.01	0.798144	0.630798
Arginine and proline metabolism	map00330	KEGG	11	1829	0.00601422	2	100	0.02	0.146299	3.32191
Glutathione metabolism	map00480	KEGG	7	1829	0.00382723	1	100	0.01	0.348974	2.61074
Starch and sucrose metabolism	map00500	KEGG	36	1829	0.0196829	3	100	0.03	0.334663	1.52375
Other glycan degradation	map00511	KEGG	6	1829	0.00328048	4	100	0.04	0.00127766	12.1533
Sphingolipid metabolism	map00600	KEGG	2	1829	0.00109349	1	100	0.01	0.148849	9.11873
Pyruvate metabolism	map00620	KEGG	16	1829	0.00874795	1	100	0.01	0.597432	1.14304
Methane metabolism	map00680	KEGG	16	1829	0.00874795	1	100	0.01	0.597432	1.14304
Carbon fixation in photosynthetic organisms	map00710	KEGG	13	1829	0.00710771	1	100	0.01	0.527595	1.40662
Carbon fixation pathways in prokaryotes	map00720	KEGG	15	1829	0.0082012	1	100	0.01	0.575395	1.2192
Metabolic pathways	map01100	KEGG	387	1829	0.211591	6	100	0.06	0.999898	0.283666
Biosynthesis of secondary metabolites	map01110	KEGG	184	1829	0.100601	2	100	0.02	0.999254	0.198889
Microbial metabolism in diverse environments	map01120	KEGG	102	1829	0.0557682	1	100	0.01	0.995444	0.179393
Biosynthesis of antibiotics	map01130	KEGG	142	1829	0.0776381	1	100	0.01	0.999395	0.128863
Carbon metabolism	map01200	KEGG	55	1829	0.0300711	1	100	0.01	0.948533	0.332663
Biosynthesis of amino acids	map01230	KEGG	112	1829	0.0612356	1	100	0.01	0.99726	0.163377
beta-Lactam resistance	map01501	KEGG	12	1829	0.00656096	1	100	0.01	0.501692	1.52375
ABC transporters	map02010	KEGG	70	1829	0.0382723	10	100	0.1	0.0103251	2.61094
Quorum sensing	map02024	KEGG	53	1829	0.0289776	4	100	0.04	0.348995	1.38011
Ribosome	map03010	KEGG	54	1829	0.0295243	1	100	0.01	0.945774	0.338823
Homologous recombination	map03440	KEGG	25	1829	0.0136687	1	100	0.01	0.750501	0.731693

[truncated: 8 more sheets: Table S13, Table S15 , Table S16, Table S17, Table S18, Table S19, Table S20, Table S21]
